# Supplementary material for: Antiproliferative effects of dried Moringa oleifera leaf extract on human Wharton’s Jelly mesenchymal stem cells
Source: PLoS One. 2022 Oct 5;17(10):e0274814. doi: 10.1371/journal.pone.0274814 (PMC9534417; doi:10.1371/journal.pone.0274814)
Supplement: S1 Table — (XLSX) [file pone.0274814.s001.xlsx]

## Sheet: UHPLCQTOFMS compounds
Component name	Identification status	Label	Formula	Neutral mass (Da)	Observed neutral mass (Da)	Observed m/z	Mass error (ppm)	Mass error (mDa)	Expected RT (min)	Observed RT (min)	Retention Time Error (min)	Expected CCS (Å²)	Observed CCS (Å²)	CCS delta (%)	Isotope Match Intensity RMS Percent	Isotope Match Mz RMS PPM	Expected Fragments Count	Expected Fragments Found	Theoretical Fragments Found	Response	Adducts
Apigenin-6-C-glucosylglucoside	Identified		C27H30O15	594.158	594.159	593.152	0.7	0.4		6.9			241.09		1.51	2.46	0	0	83	9015813	-H
Quercetin-3-O-(6"-O-acetyl)-β-D-glucopyranoside	Identified		C23H22O13	506.106	506.106	505.099	0.5	0.3		9.54			214.77		0.73	2.58	0	0	28	5208473	-H
Cimicifugic acid A	Identified		C21H20O11	448.101	448.101	447.093	0	0		9.92			203.69		1.12	2.38	0	0	19	4145371	-H
Chlorogenic acid	Identified		C16H18O9	354.095	354.095	353.088	0.2	0.1	4.82	3.94	-0.88	175.94	173.81	-1.21	2.03	3.37	11	9	22	3788107	-H
Suffruticoside D	Identified		C27H32O16	612.169	612.169	611.162	-0.2	-0.1		5.59			232.93		3.33	1.61	0	0	77	3629352	-H
Aloeemodin-8-monoglucoside	Identified		C21H20O10	432.106	432.106	431.099	0.3	0.1		8.54			197.59		1.48	2.78	0	0	46	1409963	-H
Eriodictyol-7-O-β-D-methyl-glucuronopyranoside	Identified		C22H22O12	478.111	478.111	477.104	-0.4	-0.2		10.23			211.63		1.18	1.89	0	0	24	510939	-H
4-Feruloylquinic acid	Identified		C17H20O9	368.111	368.111	367.104	0.5	0.2		5.57			182.07		1.88	3.66	0	0	12	430202	-H
α-Kojibiose	Identified		C12H22O11	342.116	342.116	341.109	0.3	0.1		0.58			175.61		2.09	4.31	0	0	14	334140	-H
Sophorabioside	Identified		C27H30O14	578.164	578.163	577.156	-0.8	-0.5		8.09			237.67		3.44	2.11	0	0	51	321757	-H
Kaempferol-3-O-β-D-glucopyranoside	Identified		C21H20O11	448.101	448.101	447.094	0.4	0.2		7.79			207.49		2.8	3	0	0	26	300056	-H
Sanleng acid	Identified		C18H34O5	330.241	330.241	329.234	2.2	0.7		16.09			189.67		2.49	5.58	0	0	9	292754	-H
Kaempferol 3-α-L-dirhamnosyl-(1→4)-β-D-glucopyranoside	Identified		C27H30O15	594.158	594.159	593.152	0.8	0.5		7.48			244.47		8.04	2.99	0	0	34	272896	-H
Indigoticoside A	Identified		C26H34O11	522.21	522.21	521.203	0.2	0.1		9.55			223.66		23.22	2.17	0	0	12	268414	-H
Shancilin	Identified		C30H28O6	484.189	484.188	483.181	-0.6	-0.3		15.67			217.79		15.56	2.66	0	0	2	256920	-H
Smiglanin	Identified		C15H16O9	340.079	340.08	339.072	0.7	0.3		4.49			176.31		3.16	4.12	0	0	4	220857	-H
Pterodontoside F	Identified		C21H38O8	418.257	418.257	417.25	0.3	0.1		11.27			212.69		0.83	3.16	0	0	7	208206	-H
Quinic acid	Identified		C7H12O6	192.063	192.064	191.056	1.5	0.3		3.73			175.18		3.31	7.21	0	0	8	201637	-H
Eriocitrin	Identified		C27H32O15	596.174	596.174	595.167	0.2	0.1		6.04			243.67		8.49	2.14	0	0	46	140894	-H
Isorhamnetin 3-O-rhamnoside	Identified		C22H22O11	462.116	462.116	461.109	0.4	0.2		10.6			219.97		4.82	2.89	0	0	11	116122	-H
3-O-trans-Feruloylquinic acid	Identified		C17H20O9	368.111	368.111	367.104	0.9	0.3		7.12			197.86		3.6	3.93	0	0	9	112849	-H
Luteolin 7-O-β-D-(6''-acetyl)-glucopyranoside	Identified		C23H22O12	490.111	490.111	489.104	0.8	0.4		11.38			217.58		4.57	3.25	0	0	13	111569	-H
Quercetin-3-galactoside-7-glucoside	Identified		C27H30O17	626.148	626.148	625.141	-0.4	-0.2		6.03			255.09		1.53	1.5	0	0	18	110741	-H
7-Hydroxy-1-methoxy-2-methoxyxanthone	Identified		C15H10O6	286.048	286.048	285.041	0.3	0.1		10.7			161.49		2.15	4	0	0	7	102305	-H
Hydroxysafflor yellow A	Identified		C27H32O16	612.169	612.169	611.162	0.5	0.3		6.58			229.08		19.7	2.21	0	0	32	89273	-H
Norkurainol	Identified		C25H28O7	440.183	440.182	439.174	-4.6	-2		5.7			211.61		132.95	4.56	0	0	5	83513	-H
Isoschaftoside	Identified		C26H28O14	564.148	564.148	563.141	0.1	0		8.28			235.35		9.21	2.37	0	0	20	79623	-H
6-Hydroxykaempferol-3-O-glucoside	Identified		C21H20O12	464.095	464.096	463.088	0.4	0.2		9.53			205.11		18.46	3.01	0	0	29	78154	-H
1-Galloyl-glucose	Identified		C13H16O10	332.074	332.075	331.068	2	0.6		2.85			169.98		14.11	5.16	0	0	7	71440	-H
4-O-Caffeoylquinic acid_1	Identified		C16H18O9	354.095	354.095	353.088	0.7	0.3		3.74			245.16		2.57	3.91	0	0	6	66584	-H
Kaempferol-3-gentiobioside	Identified		C27H30O16	610.153	610.154	609.147	1.1	0.7		6.3			242.84		116.21	5.15	0	0	24	65054	-H
Shikimic acid	Identified		C7H10O5	174.053	174.053	173.046	2.6	0.5		7.12			200.7		1.13	8.92	0	0	4	63791	-H
3,4,5-Trimethoxyphenol-1-O-[β-D-apiofuranosyl-(1→6)]-β-D-glucopyranoside	Identified		C20H30O13	478.169	478.169	477.162	0.8	0.4		4.21			206.23		3.41	2.87	0	0	9	63132	-H
Luteolin-7-O-β-D-glucopyranoside	Identified		C21H20O11	448.101	448.101	447.093	0.1	0.1		10.74			203.7		5.31	2.73	0	0	16	60734	-H
Epicatechin 5-O-β-D-glucopyranoside	Identified		C21H24O11	452.132	452.13	451.122	-4.9	-2.2		0.54			201.16		163.76	5.31	0	0	14	59304	-H
Yuankanin	Identified		C27H30O14	578.164	578.163	577.156	-0.8	-0.5		9.38			239.93		5.84	1.03	0	0	38	57576	-H
Lucidumoside A	Identified		C25H34O12	526.205	526.206	525.198	0.9	0.5		7.41			224.45		10.31	2.69	0	0	21	57019	-H
Amurenlactone A	Identified		C17H20O9	368.111	368.111	367.104	1.4	0.5		7.3			196.71		3.96	4.35	0	0	6	55659	-H
Mannotriose	Identified		C18H32O16	504.169	504.169	503.162	-0.2	-0.1		0.57			208.83		8.19	2.15	0	0	31	54740	-H
3-O-trans-Coumaroylquinic acid	Identified		C16H18O8	338.1	338.101	337.094	1.8	0.6		6.47			190.33		3.5	5.01	0	0	5	53347	-H
Dihydrokaempferol-5-O-β-D-glucopyranoside	Identified		C21H22O11	450.116	450.117	449.11	2.4	1.1		6.84			204.29		14.24	4.66	0	0	19	53019	-H
Kaempferitrin	Identified		C27H30O14	578.164	578.164	577.157	0.4	0.2		8.6			239.83		6.03	2.41	0	0	27	52475	-H
Benzyl alcohol xylopyranosyl(1→6)glucopyranoside	Identified		C18H26O10	402.153	402.153	401.146	2	0.8		5.6			208.48		7.41	5.01	0	0	4	49177	-H
cis-Caffeic acid	Identified		C9H8O4	180.042	180.043	179.035	2.5	0.5		4.83			180.55		2.8	10.7	0	0	6	48942	-H
6-O-α-D-Galactopyra-nosylharpagoside	Identified		C30H40O16	656.232	656.234	655.227	3.9	2.6		3.64			240.9		5.59	5.17	0	0	25	48783	-H
Glehlinoside A	Identified		C34H42O14	674.257	674.256	673.249	-1.5	-1		10.44			258.52		20.01	0.3	0	0	32	47255	-H
Blestrin B	Identified		C30H26O6	482.173	482.174	481.167	2.9	1.4		16.02			208.6		16.89	4.73	0	0	3	46918	-H
Apigenin-7-O-acetyl-β-D-glucoside	Identified		C23H22O11	474.116	474.116	473.109	0.2	0.1		6.89			211.38		18.15	3.2	0	0	6	45669	-H
2-Acetylemodin	Identified		C17H12O6	312.063	312.064	311.056	1	0.3		8.54			170.95		3.02	4.75	0	0	1	43427	-H
Calycanthoside	Identified		C17H20O10	384.106	384.105	383.098	-1.8	-0.7		3.49			186.31		8.96	1.25	0	0	12	41345	-H
Tamarixetin-3-O-β-D-glucoside-7-O-α-L-rhamnoside	Identified		C28H32O16	624.169	624.169	623.162	0	0		5.77			241.8		6.66	1.79	0	0	15	38537	-H
1,3,6-Trihydroxy-2-methylanthraquinone-3-O-β-D-glucopyranoside	Identified		C21H20O10	432.106	432.106	431.099	0.3	0.1		8.54			283.71		2.58	2.79	0	0	4	38005	-H
Cimidahurine	Identified		C14H20O8	316.116	316.116	315.109	0.6	0.2		3.5			241.66		3.42	4.11	0	0	6	37711	-H
p-Anisaldehyde	Identified		C8H8O2	136.052	136.053	135.045	1.9	0.3		3.94			180.78		6.47	9.84	0	0	1	35809	-H
Glucosinalbin	Identified		C14H19NO10S2	425.045	425.046	424.038	1.5	0.6		6.13			185.23		11.62	3.93	0	0	8	34957	-H
Dihydrocoumarin	Identified		C9H8O2	148.052	148.053	147.046	3.3	0.5		7.28			182.5		14.99	11.27	0	0	2	33956	-H
Murpaniculolsenecioate	Identified		C20H22O6	358.142	358.142	357.134	-0.5	-0.2		9.7			229.84		1.43	2.71	0	0	7	33777	-H
Isorhamnetin-3-O-β-gentiobioside	Identified		C28H32O17	640.164	640.164	639.157	0.8	0.5		7.02			258.42		7.54	2.42	0	0	28	32683	-H
1,3-Dihydroxy-2-hydroxymethylanthraquinone-3-O-β-D-xylopyranose(1→6)-β-D-glucopyranoside	Identified		C26H28O14	564.148	564.148	563.14	-0.4	-0.2		8.49			241.08		17.67	1.55	0	0	15	31551	-H
Apiin	Identified		C26H28O14	564.148	564.148	563.141	0.3	0.2		8.57			229.99		15.51	2.09	0	0	25	29736	-H
Kushenol M	Identified		C30H36O7	508.246	508.248	507.24	2.7	1.4		10.85			233.62		24.27	4.21	0	0	16	29493	-H
Prunose Ⅰ	Identified		C31H38O18	698.206	698.207	697.199	1.3	0.9		15.39			261.45		7.77	2.84	0	0	4	29112	-H
(3R,4S)-3,4-Dihydroxy-3-(3′,4′-dimethoxybenzyl)-7-methoxy-chroman	Identified		C19H22O6	346.142	346.142	345.135	1.1	0.4		1.24			191.37		41.68	4.28	0	0	4	28284	-H
Roseoside_1	Identified		C19H30O8	386.194	386.194	385.187	0.7	0.3		6.5			203.9		171.69	5.95	0	0	8	27935	-H
Mulberranol	Identified		C25H26O7	438.168	438.166	437.159	-3.6	-1.6		6.48			211.71		259.12	1.24	0	0	5	27913	-H
Lactose	Identified		C12H22O11	342.116	342.116	341.109	0.6	0.2		1.25			176.96		18.81	4.07	0	0	3	27638	-H
Morusinol	Identified		C25H26O7	438.168	438.166	437.159	-4.8	-2.1		6.43			214.46		21.19	2.28	0	0	8	27118	-H
5,3′,4′-Trihydroxy-6,7-dimethoxy-flavone	Identified		C17H14O7	330.074	330.075	329.067	2.3	0.7		6.83			204.53		10.38	5.41	0	0	2	26850	-H
Quercetin-7-O-[β-D-glucopyranosyl(1→6)-β-D-glucopyranoside]	Identified		C27H30O17	626.148	626.15	625.143	2.8	1.8		7.59			247.19		13.77	4.58	0	0	19	26242	-H
Neohecogenin-3-O-β-D-glucopyranoside	Identified		C33H52O9	592.361	592.361	591.354	0	0		10.74			232.21		24.28	1.58	0	0	6	26195	-H
Shanciol B	Identified		C25H26O6	422.173	422.171	421.164	-3.8	-1.6		6.5			202.07		132.93	7.24	0	0	3	25745	-H
Purpurin	Identified		C14H8O5	256.037	256.038	255.03	1.2	0.3		9.92			151.46		6.26	5.97	0	0	1	24762	-H
Citric acid	Identified		C6H8O7	192.027	192.028	191.02	2.4	0.5		0.88			187.39		8.49	8.22	0	0	4	24751	-H
1,3,6-Trihydroxy-2-methylanthraquinone-3-O-(O-6-acetyl)-β-D-glucopyranoside	Identified		C23H22O11	474.116	474.117	473.109	0.8	0.4		5.59			206.65		4.57	3.58	0	0	13	23336	-H
Luteolin-7-O-[β-D-apiofuranosyl(1→6)]β-D-glucopyranoside	Identified		C26H28O15	580.143	580.143	579.136	0.9	0.5		6.75			237.53		19.18	3.01	0	0	28	22836	-H
8-(1-Hydroxy)-ethyldihydrochelerythrine	Identified		C23H23NO5	393.158	393.156	392.149	-3	-1.2		4.17			188.35		16.56	3.31	0	0	3	22720	-H
3,8,9-Trihydeoxy-6H-benzo[c]chromen-6-one	Identified		C13H8O5	244.037	244.037	243.03	0.9	0.2		9.55			146.51		4.55	5.74	0	0	2	22501	-H
Cornoside	Identified		C14H20O8	316.116	316.116	315.109	1.9	0.6		3.09			220.03		3.23	5.21	0	0	3	22369	-H
Kadsurenin M	Identified		C19H20O5	328.131	328.131	327.124	1	0.3		7.81			191.35		9.21	4.26	0	0	10	21956	-H
Mirificin	Identified		C26H28O13	548.153	548.154	547.147	1.6	0.9		7.72			234.22		13.96	3.17	0	0	18	21488	-H
Eclalbasaponin ⅩⅢ	Identified		C37H58O10	662.403	662.402	661.395	-1.6	-1.1		14.45			262.54		2.22	33.05	0	0	7	21092	-H
ViscumneosideⅡ	Identified		C25H26O13	534.137	534.138	533.131	1.1	0.6		5.09			215.82		14.01	3.5	0	0	20	20346	-H
Tetraacetylbrazilin	Identified		C24H22O9	454.126	454.126	453.119	0	0		0.57			188.31		14.39	2.46	0	0	6	20272	-H
DO 21	Identified		C32H26O9	554.158	554.157	553.149	-2.1	-1.2		13.26			222.38		23.29	0.44	0	0	1	19984	-H
Methyl-β-D-fructofuranoside	Identified		C6H12O6	180.063	180.063	179.056	-0.1	0		0.58			177.37		13.52	8.97	0	0	10	19805	-H
Iridin	Identified		C24H26O13	522.137	522.138	521.13	0.6	0.3		5.58			211.39		22.66	2.71	0	0	16	19635	-H
6-Methoxy-8-methylcoumarin	Identified		C11H10O3	190.063	190.064	189.056	2.5	0.5		3.63			168.36		0.66	7.95	0	0	4	19628	-H
Shionoside B	Identified		C22H38O10	462.247	462.247	461.24	0.7	0.3		11.48			214.66		135.88	5.38	0	0	10	19553	-H
Isoetin-7-O-β-D-glucopyranosyl-2'-O-α-L-arabinopyranoside	Identified		C26H28O16	596.138	596.139	595.132	2.3	1.4		8.1			229.96		18.52	3.82	0	0	20	18887	-H
Kaempferol 3-O-α-L-rhamnopyranosyl-(1→2)-β-D-glucuronopyranoside	Identified		C27H28O16	608.138	608.138	607.131	0.3	0.2		10.29			230.08		53.58	2.77	0	0	16	18662	-H
Decaffeoylacteoside	Identified		C20H30O12	462.174	462.175	461.168	3.1	1.4		7.93			213.08		115.52	5.73	0	0	16	18542	-H
Uridine	Identified		C9H12N2O6	244.07	244.07	243.063	1.5	0.4		1.17			153.03		7.23	6.33	0	0	1	17903	-H
Quercetin-3-O-β-D-xylopyranosyl (1→2)-β-D-glucopyranoside	Identified		C26H28O16	596.138	596.139	595.132	2.2	1.3		8.08			242.48		48.67	4.11	0	0	16	16880	-H
Liquiritigenin	Identified		C15H12O4	256.074	256.074	255.067	1.5	0.4		14.33			160.32		4.82	5.59	0	0	1	16809	-H
Eucommiol	Identified		C9H16O4	188.105	188.105	187.098	2.7	0.5		9.74			141.81		0.98	8.55	0	0	2	16625	-H
Tyrosine	Identified		C9H11NO3	181.074	181.074	180.067	2.2	0.4		1.15			147.36		6	8.19	0	0	2	16480	-H
Rubianic acid	Identified		C25H26O13	534.137	534.139	533.132	3.3	1.8		5.33			220.27		12.54	5.46	0	0	11	16407	-H
(-)-Epiafzelechin-3-O-β-D-allopyranoside	Identified		C21H24O10	436.137	436.137	435.13	0.7	0.3		8.86			197.88		27.38	5.71	0	0	5	15735	-H
Norskimmianine	Identified		C13H11NO4	245.069	245.069	244.062	2.5	0.6		7.24			161.81		1.22	6.82	0	0	2	15421	-H
5,6,4′-Trihydroxy flavone-7-Ο-β-D-galactonic acid	Identified		C22H22O11	462.116	462.117	461.11	2.3	1		6.35			203.88		3.16	5.11	0	0	6	15103	-H
Bruceine A	Identified		C26H34O11	522.21	522.211	521.203	0.8	0.4		8.62			229.44		14.86	2.55	0	0	16	15103	-H
Darendoside A	Identified		C19H28O11	432.163	432.163	431.156	-0.9	-0.4		5.73			218.22		10.48	17.23	0	0	10	15064	-H
Sophoranodichromane A	Identified		C25H28O6	424.189	424.189	423.182	1.2	0.5		7.37			200.3		123.01	5.13	0	0	9	15060	-H
Isoscoparin-3''-O-glucopyranoside	Identified		C28H32O16	624.169	624.168	623.161	-1.6	-1		6			237.83		33.97	0.28	0	0	25	15032	-H
3-O-[β-D-Glucopyra-nosyl-(1→2)]-β-D-glucopyranosyl-7-O-α-L-glucopyranosyl-kaempferol	Identified		C33H40O20	756.211	756.212	755.205	1.3	1		6.45			270.51		10.24	3.34	0	0	13	15008	-H
Polygalaxanthone Ⅲ	Identified		C25H28O15	568.143	568.145	567.138	4.6	2.6		15.67			230.67		62.01	7.6	0	0	6	14953	-H
Wogonin 7-O-glucuronide methyl ester	Identified		C23H22O11	474.116	474.116	473.109	0.2	0.1		6.89			235.59		16.31	3.2	0	0	61	14917	-H
1,6-Dihydroxy-2,4-dimethoxyanthraquinone	Identified		C16H12O6	300.063	300.064	299.056	0.8	0.2		12.01			172.43		37.39	4.5	0	0	2	14713	-H
(1S,2S,4R)-trans-2-Hydroxy-1,8-cineole-β-D-glucopyranoside	Identified		C16H28O7	332.183	332.184	331.177	1.1	0.4		9.85			199.72		4.92	4.27	0	0	3	14247	-H
Dendrocandin H	Identified		C30H22O9	526.126	526.128	525.121	3.1	1.7		6.41			212.76		22.04	5.53	0	0	3	14173	-H
Gardenin E	Identified		C19H18O9	390.095	390.093	389.086	-5	-1.9		8.68			196.34		3.25	2.63	0	0	3	14133	-H
Methyl ophiopogonone B	Identified		C19H18O5	326.115	326.116	325.109	2	0.7		7.74			187.83		6.31	5.26	0	0	6	13951	-H
Arecatannin A1	Identified		C45H38O18	866.206	866.207	865.2	1.2	1.1		6.38			281.76		33.19	3.57	0	0	8	13564	-H
Syringin	Identified		C17H24O9	372.142	372.141	371.134	-1.9	-0.7		6.38			189.33		4.9	2.2	0	0	3	13109	-H
Tinoside	Identified		C26H32O11	520.194	520.195	519.188	0.8	0.4		10.1			245.12		13.79	2.58	0	0	30	13052	-H
Asperuloside tetraacetate	Identified		C26H30O15	582.158	582.159	581.152	0.5	0.3		6.34			230.09		3.63	4.45	0	0	18	13032	-H
Lucidumoside D	Identified		C27H36O13	568.216	568.217	567.21	3.2	1.8		8.34			234.04		24.82	5.78	0	0	26	12883	-H
1,5-Dihydrxy-2,3,4,7-tetramethoxyxanthone	Identified		C17H16O8	348.085	348.083	347.076	-4.1	-1.4		5.19			180.93		4.76	2.34	0	0	1	12524	-H
Carthamin	Identified		C43H42O22	910.217	910.216	909.209	-0.9	-0.9		11.13			294.6		26.26	0.69	0	0	8	12368	-H
Chavicol-β-D-glucoside	Identified		C15H20O6	296.126	296.126	295.119	1.2	0.4		6.76			169.77		10.28	4.8	0	0	2	12274	-H
(+)-Acetoxypinoresinol	Identified		C22H24O8	416.147	416.147	415.14	-0.5	-0.2		7.66			210.69		8.75	2.88	0	0	3	12012	-H
Icariside B4	Identified		C19H32O8	388.21	388.21	387.203	1.7	0.7		7.43			208.27		6.02	4.34	0	0	7	12002	-H
Rhamnocitrin-3-O-β-D-glucoside	Identified		C22H22O11	462.116	462.117	461.11	2.1	1		10.76			224.58		11.11	4.55	0	0	24	11568	-H
Inosine_1	Identified		C10H12N4O5	268.081	268.081	267.074	0.5	0.1		1.87			157.92		9.01	4.48	0	0	3	11376	-H
Tryptamine	Identified		C10H12N2	160.1	160.1	159.093	2.1	0.3		3.65			151.85		5.08	9.86	0	0	2	11347	-H
3-O-[β-D-Glucopyra-nosyl-(1→2)]-β-D-glucopyranosyl-kaempferol	Identified		C27H30O16	610.153	610.155	609.148	2.4	1.5		7.71			246.53		15.37	3.77	0	0	37	11075	-H
Neoastilbin	Identified		C21H22O11	450.116	450.116	449.109	0.7	0.3		6.39			197.66		7.31	4.47	0	0	9	10962	-H
n-Butyl-α-D-fructofuranoside	Identified		C10H20O6	236.126	236.126	235.119	1.7	0.4		5.15			197.15		7.96	6.16	0	0	3	10800	-H
Raffinose	Identified		C18H32O16	504.169	504.17	503.163	1.9	0.9		0.74			210.38		10.5	3.82	0	0	3	10733	-H
GrayanotoxinⅠ	Identified		C21H34O8	414.225	414.225	413.218	-0.1	0		11.78			214.59		7.93	2.52	0	0	4	10488	-H
Astin F	Identified		C25H34ClN5O6	535.22	535.221	534.213	1.8	0.9		8.12			220.37		54.91	6.51	0	0	43	10452	-H
Viscumneoside Ⅳ	Identified		C29H32O16	636.169	636.17	635.163	2.4	1.5		8.27			254.77		17.04	4.39	0	0	27	10389	-H
Eclalbasaponin Ⅶ	Identified		C36H62O8	622.444	622.443	621.436	-2.1	-1.3		13.25			249.84		24.83	2.02	0	0	6	10329	-H
(+)-Syringaresinol-O-β-D-glucopyranoside	Identified		C28H36O13	580.216	580.215	579.207	-1.8	-1		9.84			230.05		34.16	1.82	0	0	12	10300	-H
4-Hydroxyacetophenone	Identified		C8H8O2	136.052	136.053	135.046	2.9	0.4		3.74			178.99		14.77	11	0	0	2	10249	-H
Picrasinoside H	Identified		C30H44O13	612.278	612.278	611.271	-0.1	-0.1		13.77			251.15		15.26	2.4	0	0	20	10249	-H
Adenosine	Identified		C10H13N5O4	267.097	267.098	266.091	4.5	1.2		1.74			166.99		25.95	8.62	0	0	1	10196	-H
Scutellone D (Scuterivulactone D)	Identified		C27H34O7	470.23	470.231	469.224	1.5	0.7		8.57			212.45		91.56	6.66	0	0	6	10114	-H
Chrysoeriol-4'-O-β-D-glucopyranoside	Identified		C22H22O11	462.116	462.116	461.109	0.2	0.1		7.97			221.72		21.86	2.4	0	0	12	10040	-H
Eriodictyol-7-O-β-D-ethylglucuronopyranoside	Identified		C23H24O12	492.127	492.128	491.121	2.4	1.2		6.58			209.76		40.2	4.65	0	0	16	10018	-H
Icariside-I	Identified		C27H30O11	530.179	530.18	529.172	1.7	0.9		14.98			230.89		17.42	3.72	0	0	9	9985	-H
Izalpinin	Identified		C16H12O5	284.068	284.069	283.062	1.6	0.4		8.78			167.6		0.91	5.06	0	0	2	9935	-H
Guanine	Identified		C5H5N5O	151.049	151.05	150.042	1.9	0.3		1.88			165.74		3.85	12.39	0	0	2	9888	-H
Adenine	Identified		C5H5N5	135.054	135.055	134.048	2.9	0.4		1.74			174.61		38.99	10.75	0	0	1	9880	-H
Shionoside C	Identified		C24H40O10	488.262	488.263	487.256	1.9	0.9		15.84			220.96		16.3	4.15	0	0	3	9879	-H
3-Hydroxy-4-methoxy-cinnamic acid	Identified		C10H10O4	194.058	194.058	193.051	2.7	0.5		7.12			199.79		2.48	8.35	0	0	4	9842	-H
Rutin	Identified		C27H30O16	610.153	610.155	609.148	3	1.8	8.11	7.44	-0.67	233.6	240.17	2.81	70.74	5.59	70	5	16	9579	-H
Rhein 8-glucoside	Identified		C21H18O11	446.085	446.086	445.078	1.4	0.6		10.35			217.35		13.53	4.1	0	0	13	9567	-H
2-(4-Hydroxybenzyl) malic acid	Identified		C11H12O6	240.063	240.064	239.056	1.7	0.4		5.59			148.92		12.14	6.32	0	0	1	9544	-H
Neokurarinol	Identified		C27H34O7	470.23	470.228	469.221	-4.1	-1.9		8.16			211.55		114.61	4.37	0	0	8	9525	-H
(-)-Secoisolariciresinol-4-O-β-D-glucopyranoside	Identified		C26H36O11	524.226	524.227	523.22	2.3	1.2		10.13			218.41		19.8	17.13	0	0	17	9473	-H
Tracheloside	Identified		C27H34O12	550.205	550.207	549.2	4	2.2		9.74			235.77		17	5.28	0	0	18	9370	-H
(2R,3R)-Taxifolin-3′-O-β-D-glucopyranside	Identified		C21H22O12	466.111	466.111	465.104	0.7	0.3		5.12			197.16		16.6	2.9	0	0	13	9368	-H
Phenylpropionic acid	Identified		C9H11NO2	165.079	165.08	164.072	3.7	0.6		16.24			224.58		5.44	10.43	0	0	2	9165	-H
4-Ethyl-paeoniflorin	Identified		C25H32O11	508.194	508.196	507.189	2.7	1.4		7.81			233.44		9.94	4.32	0	0	27	9143	-H
α-Sitosterol	Identified		C30H50O	426.386	426.388	425.381	4.4	1.9		8.22			194.97		52.32	125.28	0	0	1	9097	-H
Hemin	Identified		C34H32ClFeN4O4	651.146	651.147	650.14	1.1	0.7		13.28			230.11		34.61	2.72	0	0	12	8918	-H
Nepitrin	Identified		C22H22O12	478.111	478.111	477.104	-0.5	-0.2		10.24			284.47		7.73	1.83	0	0	3	8893	-H
Shionoside A	Identified		C21H36O10	448.231	448.231	447.224	0.2	0.1		12.96			251.98		36.97	2.65	0	0	21	8863	-H
Citrusin A	Identified		C26H34O12	538.205	538.206	537.199	2.5	1.3		7.1			238.46		350.11	13.21	0	0	5	8839	-H
Saponin PA	Identified		C44H70O16	854.466	854.468	853.461	2.2	1.9		11.6			295.86		3.86	15.55	0	0	14	8774	-H
Ombuine	Identified		C17H14O7	330.074	330.074	329.067	0.7	0.2		6.95			203.27		32.07	4.1	0	0	4	8756	-H
Kadsurenin B	Identified		C20H22O5	342.147	342.147	341.139	0	0		10.06			238.4		3.07	3.07	0	0	12	8744	-H
Citrusin B	Identified		C27H36O13	568.216	568.217	567.21	3.4	1.9		9.56			226.94		15.96	4.8	0	0	17	8709	-H
Galactose	Identified		C6H12O6	180.063	180.064	179.056	1.7	0.3		7.69			207.37		12.34	8.74	0	0	8	8708	-H
Liensinine	Identified		C37H42N2O6	610.304	610.303	609.296	-1.7	-1		12.64			247.28		44.6	2.74	0	0	16	8678	-H
Cucurbitacin B	Identified		C32H46O8	558.319	558.317	557.31	-4.3	-2.4		2.7			222.21		42.59	118.52	0	0	3	8676	-H
Forsythoside D	Identified		C20H30O13	478.169	478.169	477.162	1.5	0.7		6.79			215.67		119.06	5.58	0	0	15	8569	-H
7-O-[4′-O-(3″,4″-Dihydroxycinnamyl)-β-D-glucopyranosyl]-6-methoxycoumarin	Identified		C25H24O12	516.127	516.128	515.12	1.5	0.8		7.62			214.36		9.7	3.28	0	0	15	8536	-H
Isomaltose	Identified		C12H22O11	342.116	342.117	341.11	1.8	0.6		1.17			175.69		25.3	5.04	0	0	2	8487	-H
Shanzhiside methyl ester	Identified		C17H26O11	406.148	406.149	405.142	3.8	1.6		5.08			190.8		17.6	7.88	0	0	14	8472	-H
Isorhamnetin-7-O-β-D-glucopyranoside	Identified		C22H22O12	478.111	478.111	477.103	-0.6	-0.3		10.44			218.03		20.31	1.63	0	0	9	8351	-H
3-O-β-D-Galacopyanosyl quercetin	Identified		C21H22O12	466.111	466.112	465.105	1.7	0.8		5.86			201		5.94	3.72	0	0	7	8260	-H
Neocomplanoside	Identified		C24H24O12	504.127	504.129	503.121	3.7	1.9		5.7			221.37		7.11	26.08	0	0	13	8248	-H
Secologanoside	Identified		C16H22O11	390.116	390.116	389.109	0.2	0.1		2.87			191.72		2.66	2.9	0	0	7	8204	-H
Isoswertiajaponin	Identified		C22H22O11	462.116	462.117	461.11	1.1	0.5		7.19			205.22		13.03	4.31	0	0	15	8192	-H
Yadanzioside A	Identified		C32H44O16	684.263	684.265	683.258	3.5	2.4		8.41			257.15		26.79	4.87	0	0	9	8141	-H
Viscumneoside Ⅲ	Identified		C27H32O15	596.174	596.173	595.165	-2.7	-1.6		8.45			238.43		28.05	2.52	0	0	18	8074	-H
Hinokiflavone	Identified		C30H18O10	538.09	538.09	537.083	-0.1	-0.1		4.02			221.68		13.33	37.04	0	0	1	8064	-H
Urolignoside	Identified		C26H34O11	522.21	522.211	521.204	2.5	1.3		7.87			231.5		12.57	5.96	0	0	15	8058	-H
Fragransol D	Identified		C21H22O6	370.142	370.142	369.134	-0.1	0		10.01			205.73		89.64	6.5	0	0	7	7997	-H
ApocynosideⅡ	Identified		C19H30O9	402.189	402.19	401.182	1.5	0.6		7.05			207.95		4.54	3.88	0	0	2	7903	-H
m-Hydroxybenzoic acid	Identified		C7H6O3	138.032	138.032	137.025	4	0.6		2.55			185.89		5.97	11.94	0	0	1	7706	-H
Yesanchinoside H	Identified		C38H62O10	678.434	678.432	677.425	-3.1	-2.1		14.84			266.81		5.54	2.67	0	0	11	7694	-H
Dihydrochelerythrinyl-8-acetaldehyde	Identified		C23H21NO5	391.142	391.14	390.133	-3.9	-1.5		3.99			187.45		49.08	4.77	0	0	2	7675	-H
Luteolin-7-O-α-D-glucoside	Identified		C21H22O11	450.116	450.117	449.11	1.3	0.6		6.56			199.39		4.35	4.06	0	0	18	7637	-H
Meso-inositol	Identified		C6H12O6	180.063	180.064	179.057	2.6	0.5		5.71			209.34		7.15	8.92	0	0	1	7592	-H
Cimidahuside C	Identified		C37H58O12	694.393	694.395	693.388	2.8	1.9		14.98			273.95		36.01	8.68	0	0	17	7532	-H
5,7,2′-Trihydroxy-flavanone-4′-O-β-D-glucoside	Identified		C21H22O11	450.116	450.117	449.11	2.4	1.1		8.49			194.89		136.63	4.98	0	0	6	7494	-H
(-)-Lirioresinol A	Identified		C22H26O8	418.163	418.163	417.156	0.2	0.1		10.13			224.74		4.97	3.69	0	0	5	7491	-H
Tetrandrine	Identified		C38H42N2O6	622.304	622.304	621.297	0.2	0.1		11.5			242.17		159.96	5.56	0	0	11	7461	-H
2-((3R,4R)-7-Hydroxy-4-(4-hydroxy-5-((R)-7-hydroxychroman-3-yl)-2-methoxyphenyl)chroman-3-yl)-5-methoxycyclohexa-2,5-diene-1,4-dione	Identified		C32H28O9	556.173	556.174	555.167	1	0.6		10.32			218.02		16.35	3.44	0	0	8	7455	-H
ω-Hydroxyemodin	Identified		C15H10O6	286.048	286.048	285.04	-1	-0.3		10.88			161.92		9.78	2.84	0	0	1	7409	-H
Kushenol H	Identified		C26H32O8	472.21	472.207	471.2	-4.8	-2.3		10.14			211.64		40.89	5.29	0	0	11	7385	-H
Aloin	Identified		C21H22O9	418.126	418.127	417.119	0.6	0.3		13.12			216.16		6.53	2.94	0	0	6	7254	-H
Isotachioside	Identified		C13H18O8	302.1	302.101	301.093	1	0.3		2.48			170.57		13.6	4.39	0	0	5	7249	-H
Pseudolaric acid C2	Identified		C22H26O8	418.163	418.163	417.156	0	0		10.13			238.32		36.05	2.67	0	0	15	7229	-H
Pinoresinol dimethyl ether II	Identified		C22H26O6	386.173	386.171	385.164	-5	-1.9		5.54			193.04		152.91	4.65	0	0	2	7119	-H
Rutaevin	Identified		C26H30O9	486.189	486.187	485.18	-3.3	-1.6		7.12			207.62		156.26	4.2	0	0	8	7092	-H
Isosilybin	Identified		C26H24O10	496.137	496.135	495.128	-4.1	-2		5.2			238.83		7.68	1.79	0	0	4	7073	-H
Fraxin	Identified		C16H18O10	370.09	370.092	369.084	4.5	1.7		0.51			176.91		58.36	8.4	0	0	6	7059	-H
Osmanthuside H	Identified		C19H28O11	432.163	432.164	431.157	1.7	0.7		5.41			213.15		4.72	4.01	0	0	3	7014	-H
Isorhamnetin	Identified		C16H12O7	316.058	316.058	315.051	-0.6	-0.2		11.07			171.65		13.86	2.89	0	0	1	7009	-H
Asperuloside	Identified		C18H22O11	414.116	414.118	413.11	3.2	1.3		0.51			189.08		15.93	15.26	0	0	1	7006	-H
Patuletin-7-O-(6′′-isobutyryl)-glucoside	Identified		C27H30O14	578.164	578.164	577.156	0.2	0.1		7.99			228.44		5.58	164.29	0	0	15	6997	-H
Glucosyringic acid	Identified		C15H20O10	360.106	360.106	359.099	2.4	0.8		3.04			172.56		1.28	5	0	0	6	6996	-H
Picropodophyllotoxin	Identified		C22H22O8	414.131	414.13	413.122	-4.3	-1.8		1.27			200.69		35.73	1.74	0	0	1	6984	-H
Paeonolide	Identified		C20H28O12	460.158	460.159	459.151	0.9	0.4		5.24			209.17		10.59	3.09	0	0	26	6774	-H
5,7,3′,5′-Tetrahydroxyflavanone	Identified		C15H12O6	288.063	288.063	287.056	0.2	0		8.49			194.89		1.31	4.29	0	0	1	6765	-H
Sedoheptulose	Identified		C7H14O7	210.074	210.074	209.067	1.9	0.4		0.64			216.25		5	7.09	0	0	1	6746	-H
ViscumneosideⅠ	Identified		C27H32O15	596.174	596.173	595.165	-2.6	-1.6		6.7			241.42		4.85	155.73	0	0	21	6746	-H
Brucealin A	Identified		C32H42O16	682.247	682.25	681.242	3.6	2.4		9.66			247.96		9.73	55.98	0	0	40	6719	-H
Hordatine B	Identified		C29H40N8O5	580.312	580.31	579.303	-3	-1.7		10.76			241.47		20.07	2.65	0	0	19	6672	-H
Saucerneol C	Identified		C30H36O8	524.241	524.239	523.232	-3.8	-2		10.48			227.69		35.93	45.79	0	0	9	6663	-H
Flavenochromane B	Identified		C25H26O6	422.173	422.171	421.164	-4.9	-2.1		7.79			207.41		21.05	2.53	0	0	9	6619	-H
Futoenone	Identified		C20H20O5	340.131	340.131	339.124	0.4	0.1		10.1			245.7		7.62	3.62	0	0	9	6591	-H
Isorhamnetin-3-O-β-D-rutinoside	Identified		C30H40O16	656.232	656.231	655.224	-0.8	-0.5		7.37			255.33		38.01	3.8	0	0	31	6523	-H
Liquiritin apioside	Identified		C26H30O13	550.169	550.169	549.162	1.5	0.8		12.16			235.08		7.36	3.05	0	0	10	6479	-H
Trifloroside	Identified		C35H42O20	782.227	782.231	781.223	4.9	3.9		0.57			249.81		33.77	6.38	0	0	56	6437	-H
Interiotherin C	Identified		C30H36O10	556.231	556.233	555.225	3.3	1.8		8.28			240.44		38.77	29.21	0	0	4	6325	-H
Luteolin-7-O-glucuronide	Identified		C21H18O12	462.08	462.08	461.073	0.8	0.4		9.06			209.03		33.88	3.24	0	0	11	6305	-H
Nigakilactone O	Identified		C30H36O11	572.226	572.225	571.217	-1.8	-1		8.48			230.72		8.69	3.34	0	0	21	6247	-H
Viscumneoside Ⅶ	Identified		C34H40O20	768.211	768.214	767.207	3.6	2.8		3.7			264.14		27.71	6.11	0	0	15	6237	-H
1,6,7-Trihydroxy-2,3-dimethoxyxanthone	Identified		C15H12O7	304.058	304.059	303.052	1.8	0.6		5.13			197.09		1.89	5.31	0	0	3	6228	-H
Methyl ophiopogonanone B	Identified		C19H20O5	328.131	328.131	327.124	0.9	0.3		7.8			232.78		1.5	4.19	0	0	8	6174	-H
Nelumboroside B	Identified		C33H40O20	756.211	756.212	755.205	1.6	1.2		7.1			289.01		15.61	2.59	0	0	7	6156	-H
Glabrol	Identified		C25H28O4	392.199	392.199	391.191	-0.6	-0.2		10.63			197.34		4.59	2.55	0	0	2	6087	-H
Digupigan A	Identified		C18H26O12	434.142	434.143	433.135	0.6	0.3		3.23			197.67		7.34	2.89	0	0	7	6051	-H
2'-Hydroxyophiopogonone A	Identified		C18H14O7	342.074	342.075	341.067	2.4	0.8		8.54			177.08		2.47	5.4	0	0	1	6050	-H
Kushenol D	Identified		C27H32O6	452.22	452.218	451.21	-4.9	-2.2		10.78			210.43		205.05	5.16	0	0	4	6044	-H
Menisdaurin	Identified		C14H19NO7	313.116	313.116	312.109	1	0.3		5.04			178.91		8.57	4.69	0	0	4	5940	-H
Geniposide_1	Identified		C17H24O10	388.137	388.138	387.131	2.6	1		5.1			200.06		25.37	4.93	0	0	12	5929	-H
Cistanoside H	Identified		C22H32O13	504.184	504.184	503.177	-0.2	-0.1		10			222.91		19.04	2.04	0	0	15	5867	-H
Kaempferol 3-O-β-D-glucuronopyranosyl methyl ester	Identified		C22H20O12	476.095	476.097	475.09	4	1.9		6.4			205.28		4.78	5.77	0	0	9	5861	-H
Trachelogenin	Identified		C21H24O7	388.152	388.153	387.146	2.2	0.8		10.11			234.88		8.46	5	0	0	6	5809	-H
Artemisitene	Identified		C15H20O5	280.131	280.132	279.125	2.4	0.7		6.42			213.6		1.42	6.35	0	0	9	5800	-H
p-Hydroxybenzyl isothiocyanate	Identified		C8H7NOS	165.025	165.025	164.018	0.6	0.1		15.22			201.82		3.66	7.6	0	0	1	5779	-H
10-Hydroxyaloin B 6'-O-acetate	Identified		C23H24O11	476.132	476.132	475.125	1.2	0.6		7.2			236.39		35.06	3.53	0	0	28	5761	-H
1,4-Dihydroxy-2-methoxybenzene	Identified		C7H8O3	140.047	140.048	139.041	4.5	0.6		2.47			174.29		4.59	12.13	0	0	2	5702	-H
Narceine	Identified		C23H27NO8	445.174	445.173	444.166	-0.7	-0.3		10.2			198.59		7.08	1.88	0	0	4	5657	-H
Agrimol E	Identified		C33H38O12	626.236	626.237	625.23	0.7	0.4		12.83			243.5		10.78	3.98	0	0	4	5651	-H
ViscumneosideⅤ	Identified		C32H40O19	728.216	728.219	727.212	4	2.9		13.99			266.02		19.43	4.93	0	0	16	5635	-H
Sanggenon I	Identified		C25H26O6	422.173	422.171	421.164	-3.4	-1.4		16.06			216.16		105.34	3.89	0	0	6	5586	-H
Isolappaol C	Identified		C30H34O10	554.215	554.217	553.209	2.6	1.4		7.99			229.36		6.55	10.17	0	0	20	5579	-H
Kushenol J	Identified		C27H32O14	580.179	580.18	579.173	1.5	0.9		11.2			238.52		6.13	3.35	0	0	26	5552	-H
Apigenin-5-rhamnoside	Identified		C21H20O9	416.111	416.111	415.103	-0.1	0		11.45			201.59		18.47	2.35	0	0	9	5517	-H
6′-O-Galloyl-homoarbutin	Identified		C20H22O11	438.116	438.117	437.11	1.2	0.5		1.65			209.27		3.02	3.55	0	0	6	5501	-H
Secologanic acid	Identified		C16H22O10	374.121	374.12	373.113	-2.8	-1		4.22			191.48		10.84	2.82	0	0	5	5496	-H
Dihydrobrusatol	Identified		C26H34O11	522.21	522.211	521.203	1.2	0.6		7.36			223.34		32.51	4.52	0	0	21	5483	-H
6-Methoxykaempferol-3-O-β-D-galactopyranoside	Identified		C22H22O12	478.111	478.111	477.104	-0.4	-0.2		10.22			307.37		5.11	1.87	0	0	4	5474	-H
Ligustroside	Identified		C25H32O12	524.189	524.192	523.184	4.2	2.2		6.61			215.66		11.44	5.54	0	0	18	5472	-H
Daturametelin C	Identified		C29H40O5	468.288	468.288	467.281	1.6	0.7		12.02			206.28		71.5	136.82	0	0	3	5432	-H
5,3',5'-Trihydroxy-6,7,4'-trimethoxy flavone	Identified		C18H16O8	360.085	360.084	359.077	-1.5	-0.6		6.83			201.39		5.17	2.07	0	0	8	5431	-H
Pyrophaeophorbide A	Identified		C33H34N4O3	534.263	534.263	533.256	-0.5	-0.3		8.88			224.32		68.86	10.23	0	0	17	5393	-H
Isohypericin	Identified		C30H16O8	504.085	504.086	503.079	3.6	1.8		7.12			235.52		53.58	6.21	0	0	1	5355	-H
Trachelogenin 4′-O-β-gentiobioside	Identified		C33H44O17	712.258	712.26	711.252	2.4	1.7		7.93			262.37		21.34	3.5	0	0	10	5247	-H
Clerodendrin	Identified		C27H26O17	622.117	622.115	621.108	-3.5	-2.2		7.24			240.67		13.8	17.3	0	0	19	5229	-H
6-O-β-D-Glucopyranosyllactinolide	Identified		C16H26O9	362.158	362.158	361.151	1.6	0.6		5.89			187.08		3.65	5.29	0	0	16	5183	-H
1,3,7-Trihydroxy-6-methyl-xanthone	Identified		C14H10O5	258.053	258.052	257.045	-1.6	-0.4		10.71			159.77		16.93	3.76	0	0	3	5171	-H
Agrimol D	Identified		C35H42O12	654.268	654.269	653.261	1.7	1.1		14.62			254.41		18.87	5.6	0	0	3	5160	-H
E-p-Coumatic acid	Identified		C9H8O3	164.047	164.048	163.041	3.5	0.6		5.98			176.15		12.17	9.88	0	0	1	5134	-H
Lucidumoside C	Identified		C27H36O14	584.211	584.212	583.205	2.9	1.7		7.4			238.4		19.09	4.29	0	0	33	5048	-H
Sibiricaxanthone B	Identified		C24H26O14	538.132	538.132	537.125	-0.8	-0.4		3.82			219.88		20.99	2.13	0	0	4	5000	-H
3,8-Dihydroxy-4,10-dimethoxy-7-oxo-[2] benzopyrano[4,3-b] [1]benzopyran-7-(5H)-one	Identified		C18H14O7	342.074	342.075	341.067	2.4	0.8		8.54			197.06		4.2	5.18	0	0	18	4987	-H
Protodiosgenin	Identified		C33H54O9	594.377	594.378	593.371	2.6	1.6		7.48			244.26		25.54	3.89	0	0	2	4972	-H
Tanegoside B	Identified		C26H34O12	538.205	538.206	537.198	1.3	0.7		8.04			226.2		82.86	5.04	0	0	15	4968	-H
Turpinionosides E	Identified		C19H32O8	388.21	388.21	387.202	0.2	0.1		8.09			206.15		60.69	6.41	0	0	19	4957	-H
Nortracheloside	Identified		C26H32O12	536.189	536.191	535.184	3.6	1.9		9.03			228.91		18.5	6.1	0	0	23	4954	-H
Gentianine	Identified		C10H9NO2	175.063	175.063	174.056	0.5	0.1		5.2			155.01		14.88	6.8	0	0	1	4919	-H
Brusatol	Identified		C26H32O11	520.194	520.196	519.188	2.2	1.2		7.56			255.76		6.1	4.1	0	0	5	4895	-H
Complanatuside	Identified		C28H32O16	624.169	624.166	623.159	-4.4	-2.7		6.44			240.49		38.22	2.68	0	0	15	4892	-H
Meliadanoside B	Identified		C15H20O8	328.116	328.116	327.109	0.2	0.1		4.71			172.59		7.71	3.41	0	0	4	4887	-H
Acutumidine	Identified		C18H22ClNO6	383.114	383.112	382.104	-5	-1.9		0.51			181.86		535.59	7.84	0	0	7	4865	-H
Nelumboroside A	Identified		C27H30O16	610.153	610.154	609.147	1.1	0.7		6.29			284.74		37.24	2.92	0	0	2	4863	-H
Ehretioside B	Identified		C14H17NO7	311.101	311.101	310.094	3.1	0.9		4.03			168.83		23.11	6.14	0	0	2	4768	-H
6′-O-β-D-Glucosyl gentiopicroside	Identified		C22H30O14	518.164	518.163	517.155	-2.1	-1.1		8.77			216.66		33.4	2.11	0	0	18	4737	-H
Curcumenolactone C	Identified		C15H20O4	264.136	264.136	263.129	0.2	0.1		8.88			214.55		10.58	4.09	0	0	3	4671	-H
Chrysin-7-O-β-D-glucopyranoside	Identified		C21H20O9	416.111	416.112	415.104	2.1	0.9		8.85			192.61		2.48	5.65	0	0	4	4662	-H
Kaempferide-3-O-α-L-(4-O-acetyl)-rhamnosyl-7-O-α-L-rhamnoside	Identified		C30H34O15	634.19	634.193	633.185	4.6	2.9		5.26			232.83		32.7	5.55	0	0	9	4658	-H
Rengynic acid-1'-O-β-D-glucoside	Identified		C14H24O9	336.142	336.143	335.135	2.3	0.8		3.26			189.32		6.97	5.19	0	0	2	4625	-H
Psorachalcone A	Identified		C20H20O5	340.131	340.131	339.124	0.3	0.1		7.51			193.71		1.72	3.96	0	0	2	4576	-H
β-Hydroxyisovalerylshikonin	Identified		C21H24O7	388.152	388.153	387.146	2.2	0.8		10.11			212.59		1.99	4.88	0	0	7	4555	-H
5-Hydroxy-6,7-dimethoxyflavone-4'-O-β-D-glucoside	Identified		C23H24O11	476.132	476.132	475.125	0.9	0.4		10.62			217.48		167.98	16.02	0	0	16	4535	-H
Smiglaside D	Identified		C47H50O22	966.279	966.284	965.277	4.9	4.8		11.47			315.85		20.3	5.2	0	0	8	4528	-H
8-Methoxydihydrochelerythrine	Identified		C22H21NO5	379.142	379.142	378.135	0.4	0.1		2.86			183.29		17.83	3.18	0	0	4	4527	-H
Glucoraphasatin	Identified		C12H21NO9S3	419.038	419.036	418.029	-5	-2.1		7.33			188.07		24.24	2.42	0	0	10	4522	-H
Syringaresinolmono-β-D-glucoside	Identified		C30H40O12	592.252	592.251	591.244	-1.6	-0.9		11.34			240.28		165.25	13.62	0	0	17	4521	-H
Gomisin G	Identified		C30H32O9	536.205	536.206	535.199	2.9	1.6		7.46			231.45		3.21	6.89	0	0	10	4495	-H
Kaempferol-3-O-(2G-α-L-rhamnosyl)-rutinoside	Identified		C33H40O19	740.216	740.214	739.207	-3.5	-2.6		7.04			267.49		34.74	18.34	0	0	24	4425	-H
Patuletin-3-O-glucoside	Identified		C22H22O13	494.106	494.107	493.1	2.1	1		7.51			219.06		20.52	7.26	0	0	9	4420	-H
Kosamol A	Identified		C30H38O8	526.257	526.259	525.252	4.1	2.2		11.45			230.85		40.2	27.33	0	0	12	4334	-H
Hispidulin 7-(6-E-p-coumaroyl-β-D-glucopyranoside)	Identified		C31H28O13	608.153	608.153	607.146	0.2	0.1		16.07			238.39		8.03	1.77	0	0	1	4318	-H
Gluconasturtiin	Identified		C15H21NO9S2	423.066	423.066	422.059	0.9	0.4		4.77			184.12		27.2	3.5	0	0	7	4314	-H
2''-O-Acetylrutin	Identified		C29H32O17	652.164	652.166	651.159	3.5	2.3		8.33			248.69		36.7	19.78	0	0	24	4310	-H
Isorhamnetin-3-O-(2G-α-L-rhamnosyl)-rutinoside	Identified		C34H42O20	770.227	770.229	769.221	2.1	1.6		0.55			265.16		13.56	32.69	0	0	25	4298	-H
Secoxyloganin	Identified		C17H24O11	404.132	404.13	403.123	-3.8	-1.5		3.03			190.14		1.56	2.88	0	0	11	4291	-H
Asebotin	Identified		C22H26O10	450.153	450.151	449.143	-4.6	-2.1		10.85			208.67		15.53	1.98	0	0	4	4284	-H
Methyl shikimate	Identified		C8H12O5	188.068	188.069	187.061	1.7	0.3		3.22			240.92		6.72	7.54	0	0	2	4278	-H
Rehmannioside D	Identified		C27H42O20	686.227	686.229	685.222	3	2.1		12.95			271.5		35.95	4.62	0	0	21	4265	-H
Cistanoside C	Identified		C30H38O15	638.221	638.222	637.214	0.8	0.5		7.88			247.05		138.75	5.28	0	0	12	4263	-H
Methyl-4-O-(4″-hydroxy-3″,5″-dimethoxybenzoyl)-chlorogenate	Identified		C26H28O13	548.153	548.156	547.148	4.8	2.6		7.56			223.2		2.55	6	0	0	7	4258	-H
Desmodimine	Identified		C12H15NO4	237.1	237.101	236.093	1.8	0.4		6.41			159.29		5.06	7.17	0	0	2	4254	-H
Aloeresin C	Identified		C34H38O16	702.216	702.218	701.211	3.1	2.2		13.14			269.03		8.61	4.63	0	0	14	4230	-H
Taraxacoside	Identified		C18H22O10	398.121	398.12	397.113	-2.7	-1.1		3.23			200.69		12.37	3.61	0	0	7	4206	-H
Amurenamide A	Identified		C17H23NO9	385.137	385.139	384.131	3.6	1.4		4.17			181.08		5.76	11.23	0	0	8	4201	-H
1,7-Dihydroxy-4-methoxy-1-(2-oxopropyl)-1H-phenanthren-2-one	Identified		C18H16O5	312.1	312.1	311.093	0.2	0.1		10.05			179.65		2.24	6.03	0	0	6	4200	-H
Vitamin B5	Identified		C9H17NO5	219.111	219.111	218.104	3	0.7		3.03			252.94		3.51	8.2	0	0	3	4176	-H
Kushenol C	Identified		C25H26O7	438.168	438.168	437.161	0.1	0		6.85			210.95		91.24	10.07	0	0	4	4132	-H
Salvianic acid A	Identified		C9H10O5	198.053	198.054	197.047	4.8	0.9		2.47			178.27		2.13	9.94	0	0	5	4128	-H
Indole-3-acetonitrile-6-O-β-D-glucopyranoside	Identified		C16H18N2O6	334.116	334.117	333.11	1.6	0.5		8.04			179.33		3.66	4.6	0	0	2	4104	-H
Benzopyran derivativeⅠ	Identified		C32H28O9	556.173	556.174	555.167	1.5	0.8		10.36			232.48		131.61	3.29	0	0	8	4080	-H
Prunose Ⅱ	Identified		C29H36O17	656.195	656.195	655.188	-0.4	-0.3		12.85			248.46		16.56	3.17	0	0	8	4078	-H
1,3,6-Trihydroxy-2-methylanthraquinone-3-O-(O-6-acetyl) neohesperidin	Identified		C29H32O15	620.174	620.175	619.168	1.9	1.2		9.89			225.65		18.16	3.31	0	0	18	4049	-H
Quercetagetin-3,4'-dimethyl ether	Identified		C17H14O8	346.069	346.069	345.062	0.2	0.1		9.87			179.71		3.52	3.22	0	0	3	4009	-H
Galloylpaeoniflorin	Identified		C30H32O15	632.174	632.177	631.169	4.3	2.7		9.47			236.16		113.84	10.52	0	0	31	3998	-H
4-O-β-D Glucopyranosyl-cis-cinnamic acid	Identified		C15H18O8	326.1	326.101	325.093	1	0.3		5.18			241.78		20.59	4.38	0	0	4	3983	-H
Folinic acid	Identified		C20H23N7O7	473.166	473.166	472.159	0	0		4.21			208.81		6.74	30.25	0	0	11	3978	-H
Neoarctin A	Identified		C42H46O12	742.299	742.302	741.295	4.5	3.3		11.07			271.28		12.28	5.8	0	0	16	3976	-H
Tangshenoside Ⅰ	Identified		C29H42O18	678.237	678.24	677.233	4.1	2.8		7.26			260.33		12.72	7.44	0	0	15	3976	-H
Trimethyl citrate	Identified		C9H14O7	234.074	234.074	233.067	1.7	0.4		1.49			151.38		8.09	6.38	0	0	1	3967	-H
Picrasidine S	Identified		C30H28N4O4	508.211	508.213	507.206	3.7	1.9		10.5			220.74		11.85	5.72	0	0	8	3955	-H
Pseudolaric acid B	Identified		C23H28O8	432.178	432.18	431.172	2.5	1.1		8.7			213.78		30.92	5.03	0	0	6	3953	-H
Catalpol	Identified		C15H22O10	362.121	362.123	361.115	3.9	1.4		0.95			184.86		7.13	7.04	0	0	5	3952	-H
Erythro-dihydroxyde-hydrodiconiferyl alcohol	Identified		C20H24O8	392.147	392.147	391.14	0.5	0.2		9.19			200.25		16.3	3.02	0	0	1	3939	-H
Fabiatrin	Identified		C21H26O13	486.137	486.137	485.13	-0.4	-0.2		4.57			207.33		28.51	1.95	0	0	8	3876	-H
Nordracorubin	Identified		C31H22O5	474.147	474.147	473.14	1	0.5		10.37			208.69		37.66	3.38	0	0	12	3855	-H
Ulmoside	Identified		C21H32O14	508.179	508.182	507.174	4.8	2.5		5.75			220.29		22.98	6.27	0	0	19	3822	-H
Kurarinone	Identified		C26H30O6	438.204	438.205	437.198	1.7	0.7		9.93			205.09		13	5.71	0	0	34	3819	-H
Tenuifoliside A	Identified		C31H38O17	682.211	682.211	681.203	-0.7	-0.4		5.24			247.74		32.25	1.02	0	0	17	3809	-H
tran-Ferulaldehyde	Identified		C10H10O3	178.063	178.063	177.056	2.2	0.4		2.88			174.45		9.28	8.41	0	0	4	3794	-H
2,7,2',7',2"-Pentahydroxy-4,4',4",7"-tetramethoxy-1,8,1',1"-triphenanthrene	Identified		C46H34O9	730.22	730.222	729.214	2	1.4		15.94			271.84		253.58	7.32	0	0	2	3787	-H
Ascorbic acid	Identified		C6H8O6	176.032	176.033	175.025	2.9	0.5		4.78			187.64		2.19	9.2	0	0	2	3766	-H
7-Ketoologanin	Identified		C17H24O10	388.137	388.136	387.129	-1.9	-0.7		4.94			201.97		12	3.07	0	0	4	3757	-H
Chelidimerine	Identified		C43H32N2O9	720.211	720.21	719.203	-0.6	-0.4		13.66			263.94		213.75	6.27	0	0	5	3751	-H
Esculentoside A	Identified		C42H66O16	826.435	826.436	825.429	1.4	1.2		11.7			295.54		26.73	2.23	0	0	6	3739	-H
Acacetin-7-O-α-L-rhamnopyranosyl(1→6)-[2-O-acetyl glucopyranosyl-(1→2)]-β-D glucopyranoside	Identified		C36H44O20	796.243	796.242	795.235	-0.9	-0.7		7.57			264.49		9.86	0.75	0	0	19	3732	-H
Evodin	Identified		C26H30O8	470.194	470.195	469.187	1.2	0.6		6.86			205.31		12.05	90.64	0	0	8	3728	-H
Kansuinin B	Identified		C38H42O14	722.257	722.26	721.252	3	2.2		0.58			241.01		9.09	3.86	0	0	38	3709	-H
Hedyotol C-4'',4'''-di-O-β-D-glucopyranoside	Identified		C43H56O21	908.331	908.334	907.326	2.5	2.3		9.92			301.53		46.76	3.74	0	0	9	3678	-H
Vaccarin	Identified		C32H38O19	726.201	726.204	725.197	4.5	3.3		6.48			264.32		69.8	7.07	0	0	12	3670	-H
5-O-Benzoyl-20-deoxyingenol	Identified		C27H32O5	436.225	436.227	435.22	4.9	2.1		7.87			209.94		33.72	7.46	0	0	4	3636	-H
Quercetin-3-gentiobioside-7-glucoside	Identified		C33H40O22	788.201	788.203	787.196	2.9	2.3		4.84			262.38		24.44	4.68	0	0	18	3629	-H
2,7-Dihydroxy-1,3-di(p-hydroxybenzyl)-4-methoxy-9,10-dihydrophenanthrene	Identified		C29H26O5	454.178	454.179	453.172	2.6	1.2		12.1			211		53.95	37.61	0	0	3	3624	-H
Helonioside A	Identified		C32H38O17	694.211	694.214	693.207	4.3	3		9.78			254.5		4.21	5.6	0	0	12	3603	-H
Genipin	Identified		C11H14O5	226.084	226.085	225.077	2.3	0.5		4.61			200.85		2.24	7.19	0	0	4	3596	-H
1,8-Dihydroxy-9,10-anthraquinone-3-methyl-(2-hydroxy) propionate ester	Identified		C18H14O7	342.074	342.075	341.067	2.5	0.8		6.97			204.74		23.29	5.72	0	0	5	3591	-H
Pinocembrin-7-neohesperidoside	Identified		C27H30O13	562.169	562.171	561.164	4.3	2.4		9.45			233.32		302.05	28.71	0	0	17	3562	-H
(+)-1-Hydroxypinore-sinol 4'-O-β-D-glucopyranoside	Identified		C26H32O12	536.189	536.19	535.183	1.7	0.9		9.4			233.53		466.1	9.83	0	0	27	3554	-H
Bruceine F	Identified		C20H28O10	428.168	428.168	427.16	-1.9	-0.8		8.8			219.09		6.12	4.2	0	0	11	3552	-H
Sonchuside A	Identified		C21H32O8	412.21	412.209	411.202	-1.1	-0.5		11.5			215.03		17.73	1.48	0	0	2	3528	-H
Mudanpioside D	Identified		C24H30O12	510.174	510.176	509.168	4	2		12.58			215.81		66.91	14.44	0	0	5	3504	-H
Dichotomitin	Identified		C18H14O8	358.069	358.07	357.062	1.7	0.6		7.81			203.01		3.35	4.79	0	0	7	3500	-H
(+)-Pinoresinol-β-D-glucopyranoside	Identified		C36H42O16	730.247	730.248	729.241	1	0.7		10.31			265.09		222.73	13.4	0	0	23	3484	-H
Bruceine G	Identified		C20H26O8	394.163	394.161	393.154	-4.4	-1.7		6.74			231.71		3.1	1.7	0	0	5	3483	-H
Swermirin	Identified		C10H10O4	194.058	194.058	193.051	1.4	0.3		5.54			259.43		7.45	7.05	0	0	3	3477	-H
Benzopyran derivative Ⅲ	Identified		C32H28O10	572.168	572.169	571.162	2.1	1.2		6.06			224.44		22.07	9.47	0	0	2	3474	-H
Asparagine	Identified		C4H8N2O3	132.053	132.054	131.047	3.8	0.5		6.34			207.46		2.33	12.22	0	0	1	3470	-H
3-O-[α-L-rhamnop-yranosyl-(1→2)-α-L-arabinpyranosyl]-hederagenin	Identified		C41H66O12	750.455	750.452	749.445	-4.2	-3.1		16.08			285.52		7.45	5.12	0	0	7	3392	-H
Lappaol H	Identified		C40H46O14	750.289	750.289	749.282	1	0.7		12.62			269.76		75.27	3.85	0	0	31	3371	-H
Trifolirhizin 6'-monoacertate	Identified		C24H24O11	488.132	488.133	487.126	3.1	1.5		8.26			215.61		24.9	29.83	0	0	13	3366	-H
Kaempferol-3-O-β-D-glucoside-7-O-α-L-arabinofuranoside	Identified		C26H28O15	580.143	580.145	579.138	4.1	2.4		5.99			224		31.73	6.01	0	0	20	3363	-H
Isopimpinellin	Identified		C13H10O5	246.053	246.053	245.046	0.5	0.1		9.53			156.52		13.44	5.02	0	0	3	3348	-H
Neomangiferin	Identified		C25H28O16	584.138	584.137	583.129	-1.8	-1.1		5.24			222.09		30.71	0.43	0	0	6	3347	-H
7-O-Methyl luteolin-6-C-β-D-glucoside	Identified		C22H24O11	464.132	464.133	463.126	3.2	1.5		8.96			276.96		2.11	76.05	0	0	7	3337	-H
n-Hexyl-β-D-glucopyranoside	Identified		C12H24O6	264.157	264.158	263.15	0.9	0.2		8.63			209.97		11.55	5.06	0	0	3	3321	-H
Kaempferol-3-O-α-L-arabinoside	Identified		C20H18O10	418.09	418.09	417.083	1	0.4		10.46			199.41		8.63	4.06	0	0	2	3319	-H
2-Methoxy-4-acetylphenol 1-O-α-L-rhamnopyranosyl-(1''→6')-β-D-glucopyranoside	Identified		C21H30O12	474.174	474.176	473.168	4.4	2.1		7.44			217.06		8.38	6.17	0	0	12	3313	-H
Lutonarin	Identified		C27H30O16	610.153	610.154	609.146	0.5	0.3		6.97			242.79		54.86	7.58	0	0	15	3299	-H
1-O-Caffeoyl-β-D-glucopyranoside	Identified		C15H18O9	342.095	342.096	341.089	3	1		2.49			177.39		3.3	9.58	0	0	5	3296	-H
trans-Carveol-6-β-glucopyranoside	Identified		C16H26O6	314.173	314.174	313.167	4.8	1.5		15.64			181.85		4.8	7.61	0	0	1	3289	-H
3-Ethoxy-4,5-dihydroxybenzoic acid	Identified		C9H10O5	198.053	198.054	197.046	3.5	0.7		2.03			179.39		3.77	9.12	0	0	1	3276	-H
Osthenol-7-O-β-D-gentiobioside	Identified		C26H34O13	554.2	554.202	553.194	3.3	1.8		6.4			237.36		15.97	4.7	0	0	19	3271	-H
Vanillic acid β-D-glucopyranosyl ester	Identified		C14H18O9	330.095	330.096	329.089	3.2	1.1		2.76			172.34		82.07	8.35	0	0	2	3271	-H
Cichoriin	Identified		C15H16O9	340.079	340.08	339.073	1.2	0.4		5.66			171.03		27.4	21.39	0	0	7	3262	-H
Mudanoside B	Identified		C18H24O14	464.117	464.117	463.109	0	0		0.53			199.77		64.09	4.89	0	0	12	3235	-H
Yadanzioside J	Identified		C32H44O17	700.258	700.261	699.254	5	3.5		9.71			242.59		2.13	6.54	0	0	42	3231	-H
Demethylwedelolactone	Identified		C15H8O7	300.027	300.027	299.02	1.7	0.5		8.97			159.46		5879.8	22.18	0	0	2	3217	-H
Glutamine	Identified		C5H10N2O3	146.069	146.07	145.062	3.3	0.5		10.05			224.96		2.41	10.85	0	0	1	3202	-H
Rhamnetin	Identified		C16H12O7	316.058	316.058	315.051	-0.4	-0.1		11.06			223.26		18.09	3.15	0	0	5	3196	-H
Histidine	Identified		C6H9N3O2	155.069	155.07	154.062	1.4	0.2		5.34			211.93		2.4	8.54	0	0	3	3187	-H
3,4,5-Trimethoxyphenyl-1-O-β-D-glucopyranoside	Identified		C15H22O9	346.126	346.127	345.12	1.5	0.5		4.33			173.93		1.94	4.52	0	0	3	3183	-H
Xanthosine	Identified		C10H12N4O6	284.076	284.075	283.068	-1.3	-0.4		2.3			160		4.38	82.88	0	0	2	3175	-H
Nimbolidin D	Identified		C40H54O12	726.362	726.364	725.357	3.2	2.3		12.26			272.02		41.8	4.75	0	0	23	3172	-H
Prunose Ⅲ	Identified		C29H36O17	656.195	656.196	655.189	1.8	1.2		12.26			259.75		33.62	3.51	0	0	11	3161	-H
Yemuoside YM1	Identified		C25H30O11	506.179	506.181	505.174	4.2	2.1		7.74			238.87		17.46	8.16	0	0	17	3159	-H
Dehydrosilybin	Identified		C25H20O10	480.106	480.107	479.1	3.3	1.6		2.14			207.26		29.69	5.58	0	0	1	3157	-H
Gentioflavine	Identified		C10H11NO3	193.074	193.074	192.067	2.2	0.4		6.82			246.16		5.03	30.9	0	0	1	3153	-H
Rengyolone	Identified		C8H10O3	154.063	154.063	153.056	2.4	0.4		3.09			179.61		2.24	9.63	0	0	2	3134	-H
Sinapic acid	Identified		C11H12O5	224.068	224.069	223.062	3.3	0.7		6.53			186.44		4.47	8.1	0	0	2	3121	-H
Macrophylloside D	Identified		C25H34O14	558.195	558.197	557.19	4.5	2.5		6.56			220.34		18.54	14.1	0	0	24	3111	-H
19β-Glucosylandrographoside	Identified		C26H40O10	512.262	512.262	511.255	-0.4	-0.2		12.95			227.37		36.21	2.39	0	0	5	3069	-H
Iristectorigenin B	Identified		C17H14O7	330.074	330.074	329.067	1.1	0.4		6.56			201.97		2.44	4.49	0	0	9	3069	-H
Mahuannin D	Identified		C30H24O9	528.142	528.144	527.136	3	1.6		8.32			210.25		9.01	4.44	0	0	3	3063	-H
2′,6′-Diacetyl-3,6-diferuloylsucrose	Identified		C36H42O19	778.232	778.233	777.225	0.8	0.6		9.32			262.92		43.48	17.89	0	0	9	3061	-H
Kuwanon G	Identified		C40H36O11	692.226	692.227	691.22	1.8	1.2		11.78			262.32		2354.89	23.72	0	0	8	3035	-H
Methyl-3-hydroxy-4-methoxybenzoate	Identified		C9H10O4	182.058	182.058	181.05	-0.5	-0.1		3.65			184.34		2.55	5.53	0	0	1	3034	-H
3,4-Dimethoxy-cinnamic acid	Identified		C11H12O4	208.074	208.074	207.067	2.2	0.5		3.62			145.31		6.73	7.5	0	0	5	3025	-H
Isolimonic acid	Identified		C26H32O9	488.205	488.203	487.196	-3.6	-1.7		9.62			214.57		8.88	7.14	0	0	13	3024	-H
Emodin-8-O-(6'-O-acetyl)-β-D-glucoside	Identified		C23H22O10	458.121	458.122	457.115	1.9	0.9		8.08			206.46		9.93	4.04	0	0	23	3010	-H
Piscidic aciddiethyl ester	Identified		C15H20O7	312.121	312.122	311.114	2.5	0.8		7.82			273.73		15.09	6.09	0	0	2	2985	-H
Borneol 2-O-β-D-apiosyl-(1→6)-β-D-glucoside	Identified		C21H36O10	448.231	448.232	447.224	2.1	0.9		12.37			222.73		14.21	4.15	0	0	7	2982	-H
Azecin 1	Identified		C43H60O20	896.368	896.368	895.361	0.2	0.2		13.09			294.59		10.63	20.91	0	0	20	2980	-H
Epigallocatechin(4β,8)-gallocatechin	Identified		C30H26O14	610.132	610.135	609.128	4.5	2.7		10.01			248.75		33.45	6.3	0	0	3	2966	-H
1,3,6-Trihydroxy-2-methyl-anthraquinone-3-O-β-D-xylopyranose(1→6)-β-D-(6-O-acetyl)glucopyranoside	Identified		C28H30O15	606.158	606.16	605.153	3	1.8		10.07			250.71		31.74	4.79	0	0	25	2965	-H
Inuloside B	Identified		C32H52O13	644.341	644.342	643.334	1.3	0.8		15.29			264.91		35.27	3.05	0	0	3	2964	-H
Pterodontoside C	Identified		C21H38O7	402.262	402.262	401.254	-0.7	-0.3		13.82			216.23		6.11	2	0	0	5	2957	-H
Benzoylpaeoniflorin	Identified		C30H32O12	584.189	584.19	583.183	1.3	0.8		9.2			240.26		33.35	3.23	0	0	20	2936	-H
(5S,6S,7R,8S)-2-(2-Phenylethyl)-6,7,8-trihydroxy-5,6,7,8-tetrahydro-5-[2-(2-phenylethyl)-7-hydroxychromone-6-oxy]chromone	Identified		C34H30O9	582.189	582.191	581.183	3.1	1.8		7.31			238.14		14.95	166.19	0	0	24	2930	-H
Yadanzioside G	Identified		C36H48O18	768.284	768.285	767.278	1.1	0.8		13.36			281.75		22.32	121.97	0	0	17	2930	-H
Naringin	Identified		C27H32O14	580.179	580.177	579.17	-3.9	-2.2		8.86			233.39		93.98	21.63	0	0	22	2927	-H
Sanjidin B	Identified		C24H28O9	460.173	460.173	459.166	-0.7	-0.3		8.74			209.07		1.75	1.53	0	0	6	2919	-H
6-O-Acetyl shanzhiside methyl ester_1	Identified		C19H28O12	448.158	448.16	447.153	4	1.8		4.17			197.79		8.12	6.13	0	0	10	2918	-H
6'-O-β-D-Glucosylsweroside	Identified		C22H32O14	520.179	520.18	519.172	0.9	0.5		5.25			228.36		78.54	18.07	0	0	9	2917	-H
3,4-Dihydroxybenzamide	Identified		C7H7NO3	153.043	153.043	152.036	3.2	0.5		7.2			220.63		2.51	10.4	0	0	1	2908	-H
Verbascoside	Identified		C29H36O15	624.205	624.208	623.201	4.1	2.6		7.15			239.07		32.38	5.91	0	0	14	2907	-H
Betonyoside A	Identified		C30H38O16	654.216	654.213	653.206	-4.7	-3		3.5			292.95		33.21	3.02	0	0	6	2898	-H
Icariside B5_1	Identified		C19H32O8	388.21	388.21	387.203	1.5	0.6		7.53			220.42		14.1	4.28	0	0	2	2898	-H
Morusimic acid A	Identified		C24H45NO9	491.309	491.31	490.302	0.1	0.1		9.43			215.43		10.88	3.31	0	0	2	2891	-H
Leiocarposide	Identified		C27H34O16	614.185	614.186	613.179	2	1.2		10.28			232.82		17.07	50.86	0	0	15	2883	-H
Crocin A	Identified		C44H64O24	976.379	976.383	975.376	4.3	4.2		12.99			314.03		43.79	5.44	0	0	13	2880	-H
Angeloylgomisin O	Identified		C28H34O8	498.225	498.227	497.22	3.6	1.8		9.74			219.09		88.13	6.94	0	0	6	2879	-H
Berbamine	Identified		C37H40N2O6	608.289	608.289	607.281	0.1	0.1		15.04			259.32		9.33	5.15	0	0	4	2867	-H
Pterodontoside H	Identified		C21H36O7	400.246	400.247	399.24	1.7	0.7		14.84			207.73		2.33	4.84	0	0	3	2860	-H
Forsythoside C	Identified		C29H36O16	640.2	640.201	639.194	1.2	0.7		13.45			249.06		41.01	2.89	0	0	17	2857	-H
2′-Acetylangelicin	Identified		C13H8O4	228.042	228.043	227.036	4.7	1.1		9.55			144.21		9.59	9.49	0	0	5	2838	-H
Turpinionosides A	Identified		C19H34O8	390.225	390.224	389.217	-3.4	-1.3		6.53			210.69		6.44	4.15	0	0	6	2834	-H
4-O-Acetyl-caffeic acid	Identified		C11H10O5	222.053	222.054	221.046	3.4	0.8		3.81			169.36		5.18	8.39	0	0	3	2828	-H
Safflor yellow B	Identified		C48H54O27	1062.29	1062.29	1061.28	4.1	4.4		7.59			315.47		46.3	5.17	0	0	5	2827	-H
Scroside E	Identified		C30H38O16	654.216	654.219	653.212	4.8	3.2		0.57			226.88		1.63	8.01	0	0	52	2817	-H
Blestritin B	Identified		C30H30O6	486.204	486.206	485.199	3.9	1.9		13.02			210.99		32.68	6.2	0	0	5	2815	-H
Astin H	Identified		C25H32ClN5O7	549.199	549.198	548.191	-1.2	-0.7		13.33			222.55		55.83	53.72	0	0	30	2812	-H
Levistolide A (Diligustilide)	Identified		C24H28O4	380.199	380.199	379.191	-0.4	-0.2		7.34			186.84		10.96	17.76	0	0	5	2800	-H
Apiosylskimmin	Identified		C20H24O12	456.127	456.129	455.121	4.2	1.9		9.21			203.82		42.29	6.62	0	0	8	2796	-H
Hordatine A	Identified		C28H38N8O4	550.302	550.301	549.293	-1.5	-0.8		11.36			236.35		33.2	0.68	0	0	7	2794	-H
Bilirubin	Identified		C33H36N4O6	584.263	584.265	583.258	3.1	1.8		13.13			238.88		5.16	7.98	0	0	27	2780	-H
Cryptomerin B	Identified		C32H22O10	566.121	566.122	565.115	1.2	0.7		0.61			212.98		34.04	3.19	0	0	4	2773	-H
Cnideol B	Identified		C12H12O5	236.068	236.069	235.061	0.5	0.1		4.51			199.87		12.46	4.92	0	0	3	2766	-H
Fibleucin	Identified		C20H20O6	356.126	356.126	355.118	-0.9	-0.3		7.76			196.63		21.34	2.24	0	0	8	2765	-H
Aucubin	Identified		C15H22O9	346.126	346.126	345.119	0.1	0		5.15			189.16		13.29	3.32	0	0	4	2740	-H
11-O-Syringyl-bergenin	Identified		C23H24O13	508.122	508.124	507.117	4.9	2.5		4.55			210.58		25.12	7.08	0	0	7	2731	-H
1,3,5-O-Tricaffeoyl-quinic acid	Identified		C34H30O15	678.158	678.159	677.151	0.2	0.1		7.38			244.64		47.43	9.21	0	0	15	2707	-H
Melia-ionoside A	Identified		C19H36O8	392.241	392.241	391.234	-0.3	-0.1		9.41			205.7		7.3	2.27	0	0	3	2702	-H
Chloranthalactone F	Identified		C30H32O4	456.23	456.231	455.224	3.1	1.4		12.26			213.07		46.1	74.73	0	0	1	2701	-H
Linocaffein	Identified		C16H20O9	356.111	356.11	355.102	-3.2	-1.1		5.18			174.73		6.22	2.37	0	0	4	2697	-H
Baicalein-7-O-β-D methyl glucopyranosiduronic acid	Identified		C22H20O11	460.101	460.101	459.094	0.8	0.4		10.33			202.85		141.98	49.22	0	0	9	2696	-H
Limocitrin-3,7-O-β-D-glucopyranoside	Identified		C29H34O18	670.175	670.177	669.17	3.6	2.4		7.73			239.42		3.85	11.76	0	0	37	2688	-H
3′″-O-Methylcrenatoside	Identified		C30H36O15	636.205	636.208	635.201	4.1	2.6		4.67			235.17		78.95	5.63	0	0	16	2686	-H
Moracenin D	Identified		C40H38O12	710.236	710.239	709.231	3.1	2.2		9.96			255.18		8.14	6.88	0	0	13	2679	-H
Gallic acid	Identified		C7H6O5	170.022	170.022	169.015	3.6	0.6		3.06			174.97		2.61	10.06	0	0	1	2676	-H
Methyl pyrophaeophorbide а	Identified		C34H36N4O3	548.279	548.281	547.274	4.9	2.7		10.07			229.45		9.27	7.85	0	0	23	2668	-H
Feralolide	Identified		C18H16O7	344.09	344.09	343.083	1.6	0.5		3.26			181.73		12.66	4.66	0	0	3	2651	-H
Physalin E	Identified		C28H32O11	544.194	544.193	543.186	-2.1	-1.2		13.9			229.97		1.7	0.25	0	0	6	2650	-H
Daturametelin F	Identified		C28H38O8S	534.229	534.227	533.22	-3.5	-1.9		6.64			229.86		6.04	1.6	0	0	3	2642	-H
Benzoyl-oxypaeoniflorin	Identified		C30H32O13	600.184	600.183	599.175	-3	-1.8		6.54			231.87		161.44	3.57	0	0	23	2641	-H
Neocuscutoside A	Identified		C37H46O21	826.253	826.255	825.248	2.6	2.2		11.5			277.22		42.08	10.23	0	0	21	2636	-H
Benzoyl isogomisin O	Identified		C30H32O8	520.21	520.211	519.204	2.8	1.4		6.36			218.49		31.62	4.89	0	0	11	2633	-H
2,4,6-Trihydroxyacetophenone-2,4-di-O-β-D-glucopyranoside	Identified		C20H28O14	492.148	492.149	491.142	2.7	1.3		0.95			208.7		12.85	4.53	0	0	11	2631	-H
Flavaspidic acid AB	Identified		C22H26O8	418.163	418.164	417.157	2.9	1.2		6.71			201.2		23.03	5.53	0	0	11	2619	-H
Silymonin	Identified		C25H22O9	466.126	466.126	465.119	0.1	0		6.65			217.33		164.36	5.64	0	0	3	2618	-H
Malvidin-3-O-(6-O- acetyl-β-D-glucopyranoside)-5-O-β-D-glucopyranoside	Identified		C31H36O18	696.19	696.192	695.185	2.7	1.9		6.58			261.53		540.67	6.11	0	0	22	2612	-H
9-Hydroxylinalool-9-β-D-glucopyranoside	Identified		C16H28O7	332.183	332.184	331.177	2.4	0.8		8.34			198.75		1.79	5.28	0	0	3	2611	-H
Nortrachelogenin 8′-O-β-glucoside	Identified		C26H32O12	536.189	536.191	535.183	2.4	1.3		8.7			221.33		91.34	7.88	0	0	19	2608	-H
Cornuside Ⅱ	Identified		C34H50O20	778.29	778.292	777.285	3.5	2.7		11.67			274.44		93.43	13.41	0	0	13	2604	-H
Viscumneoside Ⅵ	Identified		C24H26O12	506.142	506.144	505.137	3.8	1.9		8.56			211.2		5.02	3.23	0	0	18	2604	-H
(3S)-Abruquinone G	Identified		C18H18O8	362.1	362.101	361.093	1	0.4		5.97			188.83		215.77	7.12	0	0	4	2588	-H
1β,3β,6α-Trihydroxy-4α(15)-dihydrocostic acid methyl ester-1-O-β-D-glucopyranoside	Identified		C22H36O10	460.231	460.232	459.225	3.4	1.6		13.78			223.44		212.6	6.4	0	0	2	2586	-H
Rhamnazin-3-O-β-D-glucopyranoside	Identified		C23H24O12	492.127	492.127	491.12	0.7	0.3		6.37			206.42		46.25	7.2	0	0	13	2581	-H
Saucernetin-7	Identified		C41H48O11	716.32	716.32	715.313	0.6	0.4		12.92			258.07		38.49	72.59	0	0	23	2581	-H
2''-O-Rhamno-sylicariside Ⅱ	Identified		C33H40O14	660.242	660.244	659.236	3	2		8.87			244.62		240.04	17.95	0	0	37	2580	-H
Safflomin C	Identified		C30H30O14	614.164	614.165	613.158	2.5	1.5		4.75			223.35		31.28	4.29	0	0	5	2579	-H
Sagittatoside B	Identified		C32H38O14	646.226	646.227	645.22	1.9	1.2		11.29			238.52		16.79	6.41	0	0	49	2565	-H
1-Hydroxy-3,7,8-trimethoxyxanthone	Identified		C16H14O6	302.079	302.079	301.072	0.3	0.1		10.24			169.52		13.23	3.98	0	0	3	2563	-H
Macrophylloside A	Identified		C24H28O11	492.163	492.165	491.158	4.1	2		10.14			213.43		92.24	9.32	0	0	14	2555	-H
Gomisin E	Identified		C28H34O9	514.22	514.221	513.213	0.5	0.3		4.82			210		29.26	2.68	0	0	4	2551	-H
Pterosin Y	Identified		C15H20O5	280.131	280.131	279.124	0.8	0.2		8.85			174.57		11.26	4.78	0	0	1	2545	-H
Nevadensin-5-O-β-D-glucoside	Identified		C24H26O12	506.142	506.141	505.134	-3.4	-1.7		13			233.45		24.88	1.27	0	0	11	2536	-H
Cartormin	Identified		C27H29NO13	575.164	575.166	574.158	3.1	1.8		8.03			242.01		7.69	17.6	0	0	10	2533	-H
Agrimol C	Identified		C36H44O12	668.283	668.284	667.277	0.9	0.6		11.54			251.2		35.79	2.6	0	0	4	2527	-H
Procyanidin A2	Identified		C30H24O12	576.127	576.127	575.12	0.8	0.5		14.86			235.63		9.86	2.74	0	0	2	2522	-H
2,5-Dihydroxybenzeneacetic acid ethyl ester	Identified		C10H12O4	196.074	196.073	195.066	-3.1	-0.6		7.4			193.22		2.47	2.56	0	0	1	2513	-H
Nevadensin-7-O-[α-L-rhamnosyl(1→6)]-β-D-glucoside	Identified		C30H36O16	652.2	652.201	651.194	1.4	0.9		5.19			235.26		52.6	7.01	0	0	16	2499	-H
Oleracein B	Identified		C25H27NO12	533.153	533.151	532.144	-4.7	-2.5		7.41			229.63		18.21	32.68	0	0	15	2499	-H
Forsythenside A	Identified		C22H26O10	450.153	450.151	449.143	-4.6	-2.1		11.54			211.92		22.01	2.22	0	0	1	2487	-H
Nimbolin B	Identified		C39H46O10	674.309	674.312	673.305	4.9	3.3		11.7			251.1		547.15	44.56	0	0	36	2487	-H
19β-Glucosyl-14-deoxy-11,12-didehydroand-rographoside	Identified		C20H28O4	332.199	332.197	331.19	-4.5	-1.5		14.98			197.2		19.14	1.29	0	0	10	2485	-H
Icariin	Identified		C33H40O15	676.237	676.237	675.23	0.7	0.5		11.94			252.74		33.17	2.35	0	0	42	2474	-H
Glehlinoside C	Identified		C26H32O13	552.184	552.183	551.176	-1.7	-0.9		8.48			230.58		117.41	10.54	0	0	21	2473	-H
Marsdenoside B	Identified		C45H68O14	832.461	832.462	831.455	1.4	1.2		14.65			294.68		24.45	6.51	0	0	3	2471	-H
Dihydrocaffeic acid	Identified		C9H10O4	182.058	182.058	181.051	-0.2	0		4.93			173.67		2.69	5.85	0	0	2	2467	-H
Iristectorin A	Identified		C23H24O12	492.127	492.125	491.117	-4.4	-2.2		4.5			221.75		7.3	1.97	0	0	5	2467	-H
Tenacissoside C	Identified		C53H76O19	1016.5	1016.5	1015.49	1.1	1.1		13.75			329.27		46.53	2.27	0	0	3	2461	-H
3,4-Dihydroxyphenothyl-3-O-β-D-glucopyranoside	Identified		C12H16O8	288.085	288.086	287.078	3.8	1.1		6.85			200.73		4.34	7.61	0	0	12	2452	-H
Pregnane-3,20-dione	Identified		C21H32O2	316.24	316.239	315.232	-3.1	-1		2.99			173.66		5.99	151.9	0	0	1	2452	-H
Cirsiumaldehyde	Identified		C12H10O5	234.053	234.053	233.045	-1.2	-0.3		4.94			172.94		4.04	3.49	0	0	1	2450	-H
Sappanone B	Identified		C16H14O6	302.079	302.079	301.072	1.3	0.4		11.68			171.82		12.12	4.92	0	0	1	2450	-H
Tribulusamide A	Identified		C36H36N2O8	624.247	624.249	623.241	2.5	1.6		11.33			248.49		576.78	10.91	0	0	12	2449	-H
AH14	Identified		C34H30O8	566.194	566.197	565.189	4.3	2.4		9.18			229.87		1.69	6.73	0	0	9	2444	-H
Amygdalin_1	Identified		C20H27NO11	457.158	457.16	456.153	4.4	2		6.8			198.52		19.34	6.81	0	0	11	2433	-H
(1R,2S,3R,6'R,7'R)-3, 7'-Bis(3,4-dihydroxy-phenyl)-1,1',2,2',3,3', 4,4'-octahydro-1,1'-binaphthyl-2,2',4',6,6',8-hexaol	Identified		C32H30O10	574.184	574.183	573.176	-1	-0.6		10.25			231.53		31.96	1.04	0	0	3	2429	-H
1,2′,6′-Triacetyl-3,6-diferuloylsucrose	Identified		C38H44O20	820.243	820.242	819.235	-0.3	-0.3		3.66			269.83		2.55	5.38	0	0	30	2427	-H
Grosvenorine	Identified		C33H40O19	740.216	740.218	739.211	2.1	1.6		5.69			261.84		12.26	3.69	0	0	15	2421	-H
Noririsflorentin	Identified		C19H16O8	372.085	372.086	371.078	3	1.1		6.58			187.02		2.21	5.62	0	0	1	2416	-H
(-)-Chebulic acid triethyl ester	Identified		C20H24O11	440.132	440.133	439.126	2.3	1		4.64			199.72		4.31	4.33	0	0	9	2415	-H
Astin A	Identified		C25H33Cl2N5O7	585.176	585.178	584.171	4.5	2.7		15.17			226.91		52.22	6.44	0	0	13	2414	-H
Echinacoside	Identified		C35H46O20	786.258	786.26	785.253	2.8	2.2		11.49			280.36		19.28	5.79	0	0	25	2413	-H
Tangshenoside Ⅳ	Identified		C46H64O26	1032.37	1032.37	1031.36	0.6	0.6		11.81			305.88		30.95	24.77	0	0	15	2408	-H
Galactosylmartynoside	Identified		C38H52O20	828.305	828.308	827.301	3.4	2.8		5.73			266.25		27.53	4.21	0	0	18	2405	-H
Neohesperidin	Identified		C28H34O15	610.19	610.189	609.182	-0.7	-0.5		14.45			242.28		28.1	1.15	0	0	4	2389	-H
Blestritin C	Identified		C36H34O6	562.236	562.237	561.23	3.4	1.9		11.44			228.32		118.47	42.74	0	0	1	2375	-H
Astragaline C	Identified		C12H15NO5	253.095	253.096	252.089	3	0.8		4.34			153.56		4.05	7.39	0	0	2	2370	-H
Blestrianol B	Identified		C37H32O7	588.215	588.216	587.209	2.7	1.6		7.71			236.56		28.21	22.88	0	0	2	2363	-H
Cistanoside F	Identified		C21H28O13	488.153	488.153	487.146	0.4	0.2		6.67			212.26		19.59	2.66	0	0	10	2353	-H
Macrophylloside C	Identified		C23H26O11	478.148	478.146	477.139	-2.8	-1.3		9.06			211.45		160.37	26.19	0	0	19	2348	-H
2-Hydroxy-5-methoxy acetophenone	Identified		C9H10O3	166.063	166.063	165.056	1.1	0.2		3.4			185.23		2.77	7.72	0	0	1	2337	-H
Aloinoside B	Identified		C27H32O13	564.184	564.185	563.177	0.5	0.3		6.76			220.56		26.62	2.47	0	0	26	2336	-H
Wogonoside	Identified		C22H20O11	460.101	460.102	459.094	2.2	1		6.57			203.19		6499.69	6.91	0	0	14	2331	-H
Isorhamnetin-3-O-β-rutinoside	Identified		C28H32O16	624.169	624.17	623.163	1.7	1.1		3.63			230.89		26.29	6.44	0	0	13	2327	-H
Blumenol C glucoside	Identified		C19H32O7	372.215	372.214	371.207	-0.8	-0.3		11.77			201.54		18.39	2.8	0	0	1	2326	-H
Diarctigenin	Identified		C42H46O12	742.299	742.3	741.293	1.5	1.1		11.35			268.58		102.1	20.29	0	0	13	2321	-H
Turpinionosides B	Identified		C19H34O8	390.225	390.226	389.219	2.2	0.9		6.99			203.59		1.92	4.69	0	0	9	2319	-H
Quercetin-3-O-(6-O-feruloyl-β-D-glucopyr-anosyl)-(1→2)-β-D-ga-lactopyranosyl-(1→2)-β-D-glucopyranoside	Identified		C43H48O25	964.248	964.25	963.243	1.8	1.7		8.22			294.52		51.35	3.66	0	0	34	2309	-H
Reptoside	Identified		C16H24O11	392.132	392.13	391.123	-3.8	-1.5		4.22			280.84		10.99	1.09	0	0	2	2305	-H
Cnideoside B	Identified		C18H22O10	398.121	398.122	397.114	1	0.4		0.51			184.87		612.43	21.19	0	0	3	2304	-H
2-Hydroxy-succinic acid	Identified		C4H6O5	134.022	134.022	133.015	2.6	0.3		0.59			240.45		2.86	10.83	0	0	1	2296	-H
Tigloylgomisin H	Identified		C28H36O8	500.241	500.241	499.233	-0.8	-0.4		9.85			218.15		13.11	35.72	0	0	4	2286	-H
4-Methoxy-3-hydroxybenzoic acid	Identified		C8H8O4	168.042	168.043	167.036	3.6	0.6		6.82			179.6		2.82	10.21	0	0	2	2280	-H
Lucidumoside B	Identified		C25H34O13	542.2	542.202	541.195	4.4	2.4		7			219.55		145.63	14.87	0	0	14	2276	-H
5,7-Dimethoxy-4'-hydroxyflavone-4'-O-α-L-rhamnose(1→2)-β-D-glucoside	Identified		C29H34O14	606.195	606.196	605.189	2.3	1.4		10.6			226.09		37.58	3.57	0	0	33	2271	-H
1-Deoxyeucommiol	Identified		C9H16O3	172.11	172.111	171.103	3.1	0.5		14.96			190.63		2.82	9.57	0	0	1	2263	-H
Fimbriatone	Identified		C16H10O5	282.053	282.054	281.047	4	1.1		8.79			163.86		2216.02	11.35	0	0	3	2255	-H
Polyporusterone B	Identified		C28H44O6	476.314	476.312	475.305	-2.9	-1.4		12.06			224.39		147.49	3.53	0	0	3	2255	-H
Pseudolaroside B	Identified		C14H18O9	330.095	330.096	329.089	2.6	0.9		5.59			203.94		109.1	8.26	0	0	9	2247	-H
Geranyl-β-D-glucopyranoside	Identified		C16H28O6	316.189	316.188	315.181	-0.4	-0.1		8.72			182.5		10.13	3.11	0	0	2	2245	-H
Geniposidic acid	Identified		C16H22O10	374.121	374.121	373.113	-1.8	-0.7		3.31			182.98		9.98	1.27	0	0	6	2226	-H
Tenuifoliside B	Identified		C30H36O17	668.195	668.194	667.187	-1.8	-1.2		3.7			259.59		28.65	0.49	0	0	3	2222	-H
Pelargonidin 3,5-diglucoside	Identified		C27H31ClO15	630.135	630.137	629.13	3.5	2.2		7.64			245.17		38.23	5.25	0	0	13	2217	-H
Toosendanin	Identified		C30H38O11	574.241	574.243	573.236	3.2	1.9		15.6			243.32		4.59	4.46	0	0	4	2209	-H
Yadanzigan	Identified		C26H38O14	574.226	574.228	573.221	3.9	2.2		9.05			228.96		4.9	167.79	0	0	40	2207	-H
Ulmoideside A	Identified		C48H62O28	1086.34	1086.34	1085.34	0.5	0.6		13.69			318.71		41.68	1.62	0	0	11	2194	-H
Isorhamnetin-3-O-neohesperidoside	Identified		C28H32O16	624.169	624.17	623.163	1.8	1.1		6.37			240.57		72.39	3.1	0	0	22	2190	-H
Daturametelin E	Identified		C29H42O10S	582.25	582.252	581.245	4.2	2.4		6.03			248.8		3.63	8.46	0	0	8	2187	-H
Desmethylisoophiopogonone B	Identified		C17H14O5	298.084	298.084	297.076	-1.4	-0.4		6.91			173.72		3.74	7.12	0	0	2	2181	-H
Lirioresinol B dimethyl ether	Identified		C24H30O8	446.194	446.196	445.188	3.6	1.6		1.24			217.23		576.03	8.82	0	0	3	2178	-H
Kuwanon T	Identified		C25H26O6	422.173	422.172	421.165	-1.4	-0.6		7.55			211.68		284.31	7.48	0	0	2	2175	-H
Ligustrosidic acid	Identified		C26H32O13	552.184	552.186	551.178	2.5	1.4		8.57			220.57		39.93	4.86	0	0	21	2173	-H
Eugenyl glucoside	Identified		C16H22O7	326.137	326.137	325.129	0.2	0.1		10.6			190.48		9.12	3.63	0	0	1	2168	-H
Salicifoline	Identified		C36H52O16	740.326	740.323	739.316	-3.6	-2.7		12.2			273.59		33.27	2.21	0	0	26	2165	-H
Physalin K (Physalin Q)	Identified		C28H30O12	558.174	558.176	557.169	3.9	2.2		14.49			233.61		26.04	5.92	0	0	2	2161	-H
Bruceine E_1	Identified		C20H28O9	412.173	412.175	411.167	2.8	1.2		8.28			199.04		8.41	26.71	0	0	3	2154	-H
4′′-Hydroxyimperatorin-4′′-O-β-D-glucopyranoside	Identified		C22H24O10	448.137	448.138	447.13	1.4	0.6		9.38			206.11		18.63	3.88	0	0	12	2144	-H
2''-O-Acetyl-3'-O-methylrutin	Identified		C30H34O17	666.18	666.181	665.173	1.5	1		13.24			250.39		9893.67	16.91	0	0	21	2136	-H
Blespirol	Identified		C25H18O5	398.115	398.116	397.109	1.9	0.8		8.03			188.78		22.2	4.69	0	0	2	2136	-H
Safrol	Identified		C10H10O2	162.068	162.068	161.061	1.9	0.3		3.63			139.26		2.89	8.72	0	0	1	2133	-H
Yemuoside YM2	Identified		C31H42O16	670.247	670.246	669.239	-1.9	-1.3		14.54			249.8		123.46	49.26	0	0	15	2124	-H
Actinidioionoside	Identified		C19H34O9	406.22	406.222	405.215	4.6	1.9		4.99			206.62		14.06	7.32	0	0	2	2122	-H
Clinopodiside D	Identified		C48H76O19	956.498	956.499	955.491	0.7	0.7		11.59			311.16		40.74	1.95	0	0	3	2121	-H
Pseudolaroside C	Identified		C14H18O8	314.1	314.101	313.094	2.7	0.8		3.45			177.12		4.66	6.22	0	0	5	2112	-H
Smiglaside A	Identified		C48H52O23	996.29	996.286	995.279	-4	-3.9		11.47			303.57		156.3	63.43	0	0	23	2111	-H
Kushenol G	Identified		C25H28O8	456.178	456.177	455.17	-2.2	-1		4.05			215.43		134.92	0.97	0	0	6	2110	-H
Marstenacigenin B	Identified		C35H44O8	592.304	592.305	591.297	1.6	0.9		16.04			243.68		7.37	6.62	0	0	13	2103	-H
Lavandulifolioside	Identified		C34H44O19	756.248	756.25	755.243	3.2	2.4		11.01			253.82		249.58	51.77	0	0	33	2101	-H
1,3-O-Dicaffeoylquinic acid	Identified		C25H24O12	516.127	516.129	515.121	3.7	1.9		7.9			220.36		34.73	6.54	0	0	7	2099	-H
Ganoderic acid α	Identified		C32H46O9	574.314	574.314	573.307	0	0		10.48			234.47		82.41	18.49	0	0	12	2097	-H
Protocatechuic aldehyde	Identified		C7H6O3	138.032	138.032	137.025	3.3	0.4		5.46			189.23		2.96	11.28	0	0	3	2090	-H
Scropolioside A	Identified		C35H44O18	752.253	752.255	751.248	3	2.3		7.36			261.62		11.76	4.56	0	0	36	2089	-H
5,7,4′-Trihydroxy-8-C-β-D-flavanone glucoside	Identified		C21H22O10	434.121	434.121	433.113	-1.6	-0.7		7.25			215.92		16.29	1.03	0	0	6	2067	-H
Rugosinone	Identified		C19H15NO6	353.09	353.091	352.084	3.5	1.2		13.2			199.95		13.43	6.61	0	0	2	2064	-H
Macrostemonoside I	Identified		C45H72O20	932.462	932.462	931.455	0.9	0.8		16.26			309.42		38.37	2.12	0	0	4	2057	-H
Periplocoside M	Identified		C34H52O9	604.361	604.362	603.355	1.4	0.9		6.14			230.67		45.15	58.88	0	0	11	2056	-H
Macranthion F	Identified		C26H26O12	530.142	530.145	529.137	4.3	2.3		8.7			233.94		22.68	6.38	0	0	18	2051	-H
6-Aldehydo-isoophio-pogonone A	Identified		C19H14O7	354.074	354.075	353.068	3.9	1.4		7.01			170.41		12.7	7.06	0	0	1	2049	-H
Bruceene	Identified		C20H26O8	394.163	394.162	393.154	-2.6	-1		6.77			198.48		14.52	0.5	0	0	7	2047	-H
4,5,7-Trihydroxy-flavone-3-O-β-D-glucopyranoside	Identified		C21H22O10	434.121	434.123	433.116	4.1	1.8		9.18			202.47		10.52	125.66	0	0	7	2043	-H
Isorhamnetin-3-gentiobioside-7-glucoside	Identified		C34H42O22	802.217	802.218	801.211	1.7	1.4		6.74			271.12		30.54	3.13	0	0	38	2041	-H
Myricetin 3′,5′-dimethyl ether3-O-β-D-glucopyranoside	Identified		C23H24O13	508.122	508.123	507.116	3	1.5		4.91			241.31		18.7	5.19	0	0	12	2027	-H
Conduritol	Identified		C6H10O4	146.058	146.058	145.051	2.3	0.3		4.24			213.39		3.02	9.85	0	0	5	2019	-H
Mudanpioside G	Identified		C16H24O8	344.147	344.147	343.14	0.4	0.1		4.61			186.28		7.23	3.6	0	0	1	2017	-H
Prosapogenin 2	Identified		C32H48O8	560.335	560.333	559.326	-3	-1.7		12.99			237.29		28.46	1.11	0	0	7	2003	-H
Nobilin B	Identified		C17H20O6	320.126	320.127	319.119	2.2	0.7		4.14			209.12		8.5	5.7	0	0	6	1990	-H
Apigenin-7-O-α-L-rhamnose(1→4)-6"-O-acetyl-β-D-glucoside	Identified		C29H32O15	620.174	620.175	619.168	1.6	1		7.91			253.1		11.77	10.14	0	0	9	1985	-H
Blestritin A	Identified		C37H36O6	576.251	576.252	575.245	2	1.2		10.88			227.8		8.35	30.92	0	0	2	1979	-H
Mudanpioside E	Identified		C24H30O13	526.169	526.171	525.164	4.2	2.2		14.95			221.64		19.42	6.34	0	0	12	1974	-H
Apigenin-7-Ο-β-D-glucuronopyranoside	Identified		C22H20O10	444.106	444.108	443.1	4.3	1.9		8.28			203.88		19.95	6.19	0	0	5	1967	-H
6'-O-trans-p-Coumaroyloleuropein	Identified		C34H38O15	686.221	686.222	685.215	2.1	1.4		7.89			241.03		13.44	3.2	0	0	27	1966	-H
3,4-Dihydroxybenzoic acid	Identified		C7H6O4	154.027	154.027	153.019	0.6	0.1	2.66	2.99	0.33	185.07	177.24	-4.23	3.06	7.74	1	1	3	1957	-H
Angoroside C	Identified		C36H48O19	784.279	784.283	783.275	4.6	3.6		10.88			274.64		187.81	6.05	0	0	25	1956	-H
(+)-1-Hydroxypinore-sinol 4',4''-di-O-β-D-glucopyranoside(Pinoresinol diglucoside)	Identified		C32H42O17	698.242	698.245	697.238	4.4	3		12.29			257.23		27.87	5.96	0	0	25	1948	-H
3,6-Di-O-Galloyl-β-D-glucose	Identified		C20H20O14	484.085	484.084	483.077	-2.9	-1.4		4.77			197.9		140.66	2.68	0	0	3	1947	-H
9,16-Dioxyhydroxy-10,12,14-triene-18 carbonic acid	Identified		C18H30O4	310.214	310.215	309.208	1.8	0.6		14.84			186.7		9.74	5.37	0	0	7	1947	-H
Tamariscinoside B	Identified		C26H36O12	540.221	540.223	539.216	4.4	2.4		12.4			226.34		21.57	6.49	0	0	13	1946	-H
3′,4′-Dimethoxy-isoflavan-7,2′-di-O-β-D-glucoside	Identified		C29H38O15	626.221	626.224	625.217	4.5	2.8		10.62			263.24		24.91	6.24	0	0	14	1945	-H
Isosamarcandin	Identified		C29H38O6	482.267	482.269	481.262	4.4	2.1		8.59			216.55		24.8	6.68	0	0	4	1945	-H
Tubuloside A	Identified		C37H48O21	828.269	828.273	827.265	4.7	3.9		0.57			261.98		96.81	16.31	0	0	37	1940	-H
(3R,4R)-3,4-trans-7,3′-Dihydroxy-2′,4′-dimethoxy-4-[(3R)-2′,7-dihydroxy-4′-methoxyisoflavan-5′-yl]-isoflavan	Identified		C33H32O9	572.205	572.205	571.198	0.7	0.4		12.54			239.95		5.49	5.2	0	0	2	1933	-H
Mulberrofuran M	Identified		C34H22O10	590.121	590.121	589.114	-0.3	-0.2		9.36			230.61		166.46	51.02	0	0	9	1923	-H
Chalcomoracin	Identified		C39H36O9	648.236	648.238	647.231	3.7	2.4		10.9			250.71		119.97	25.57	0	0	11	1916	-H
Syringaldehyde	Identified		C9H10O4	182.058	182.058	181.051	1.3	0.2		2.92			171.13		3.06	7.42	0	0	2	1913	-H
Taraxacolide-1-O-β-D-glucopyranoside	Identified		C21H34O9	430.22	430.221	429.213	0.7	0.3		9.46			222.54		3.88	82.86	0	0	5	1912	-H
DO 18	Identified		C32H28O10	572.168	572.167	571.16	-2.3	-1.3		13.12			228.41		27.28	0.63	0	0	8	1911	-H
Thujaplicatin methyl ether	Identified		C21H24O8	404.147	404.146	403.139	-3.2	-1.3		4.57			196.29		238.54	3.17	0	0	2	1911	-H
Dendromoniliside E	Identified		C28H38O14	598.226	598.227	597.22	1.6	1		13.77			240.35		23.88	27.51	0	0	10	1909	-H
Lucidenic acid D2 methyl ester	Identified		C30H40O8	528.272	528.275	527.267	4.4	2.3		14.81			239.98		16.67	5.58	0	0	3	1908	-H
Fargesone A	Identified		C21H24O6	372.157	372.158	371.151	1.4	0.5		9.99			208.34		14.03	4.35	0	0	7	1907	-H
Cuscutoside A	Identified		C31H36O16	664.2	664.202	663.195	3	2		10.01			234.05		26.38	4.69	0	0	16	1904	-H
6-Feruloyl catalpol	Identified		C25H30O12	522.174	522.175	521.168	2.9	1.5		8.19			214.45		19.67	4.99	0	0	8	1897	-H
N-Methylanthranilic acid	Identified		C8H9NO2	151.063	151.064	150.056	1.1	0.2		4.25			213.69		3.1	8.4	0	0	3	1888	-H
Delphinidin-3,5-diglucoside	Identified		C27H29O17	625.14	625.143	624.136	3.9	2.5		13.14			234.4		21.93	5.7	0	0	6	1883	-H
Nortropanoline	Identified		C7H13NO4	175.084	175.085	174.077	0.9	0.2		11.83			213.9		3.11	7.2	0	0	1	1879	-H
Lithospermic acid	Identified		C27H22O12	538.111	538.111	537.104	-0.6	-0.3		6.55			221.79		21.66	1.51	0	0	13	1875	-H
Homoeriodictyol-7-O-β-D-glucopyranoside	Identified		C22H24O11	464.132	464.134	463.127	4.5	2.1		9.1			196.75		15.01	6.9	0	0	9	1860	-H
Kansuinin C	Identified		C38H42O14	722.257	722.26	721.253	4.1	3		13.18			264.08		6.7	44.27	0	0	29	1858	-H
Sanggenon B	Identified		C33H30O9	570.189	570.191	569.184	4.3	2.4		5.16			233.68		31.05	5.74	0	0	3	1852	-H
Doederleinic acid	Identified		C7H8O4	156.042	156.043	155.035	2.3	0.3		4.84			185.84		3.14	9.35	0	0	2	1851	-H
Morindolide	Identified		C9H12O3	168.079	168.079	167.071	0.8	0.1		4.76			184.87		3.12	7.41	0	0	3	1844	-H
Tectoruside	Identified		C21H30O13	490.169	490.167	489.16	-2.9	-1.4		7.98			224.49		87.86	10.28	0	0	10	1844	-H
Ajugaside A	Identified		C32H50O14	658.32	658.317	657.31	-4.6	-3		13.91			247.41		229.53	5.71	0	0	14	1839	-H
Elaeocarpusin	Identified		C47H34O32	1110.1	1110.1	1109.1	-0.6	-0.7		9.55			311.61		37.47	0.62	0	0	8	1839	-H
Gomisin D	Identified		C28H34O10	530.215	530.214	529.206	-3	-1.6		8.48			222.22		10.52	3.51	0	0	16	1839	-H
2-Carboxymethyl-3-prenyl-2,3-epoxy-1,4-naphthpeuinone	Identified		C17H16O4	284.105	284.106	283.099	3.5	1		5.13			221.79		5.95	7.35	0	0	3	1829	-H
Quercetin-6-O-glucoside	Identified		C21H20O13	480.09	480.091	479.084	2.2	1.1		5.92			212.75		12.98	4.52	0	0	6	1823	-H
2''-O-Feruloylaloesin	Identified		C29H30O12	570.174	570.174	569.167	0.4	0.3		15.55			231.37		4.71	3.95	0	0	1	1812	-H
Kuwanon H	Identified		C45H44O11	760.288	760.291	759.284	3.7	2.8		13.69			264.89		82.93	15.73	0	0	24	1806	-H
ApocynosideⅠ	Identified		C19H30O8	386.194	386.195	385.188	3.6	1.4		9.09			209.52		9.43	6.49	0	0	4	1804	-H
Narirutin	Identified		C27H32O14	580.179	580.176	579.169	-4.9	-2.9		11.2			225.21		20.85	3.08	0	0	21	1803	-H
Picrasinoside G	Identified		C28H44O12	572.283	572.284	571.277	0.9	0.5		12.11			229.92		22.01	2.83	0	0	13	1798	-H
Tenacissimoside B	Identified		C44H62O14	814.414	814.412	813.405	-2.1	-1.7		14.84			287.44		9.66	11.71	0	0	23	1793	-H
Glehlinoside B	Identified		C35H44O15	704.268	704.269	703.262	1.9	1.3		9.45			256.75		188.46	11.96	0	0	30	1791	-H
Tenuifoliside D	Identified		C18H24O9	384.142	384.143	383.136	3.7	1.4		7.98			189.02		7.47	6.57	0	0	3	1791	-H
Awobanin	Identified		C36H37ClO19	808.162	808.165	807.158	4.5	3.6		5.51			269.71		4.48	123.53	0	0	12	1787	-H
Atratoglaucoside B	Identified		C42H62O16	822.404	822.404	821.396	-0.1	-0.1		14.84			279.28		33.92	1.33	0	0	41	1785	-H
Sanggenon E	Identified		C45H44O12	776.283	776.283	775.276	-0.4	-0.3		9.75			272.51		4.94	100.08	0	0	14	1782	-H
Yadanzioside L	Identified		C34H46O17	726.274	726.271	725.264	-3.1	-2.3		13.34			267.79		27.73	1.69	0	0	26	1781	-H
Trachelosperoside D-1	Identified		C36H56O13	696.372	696.374	695.367	3.2	2.2		15.3			270.77		3.76	3.99	0	0	7	1772	-H
(+)-Medioresinol 4'-O-β-D-glucopyranoside (Eucommin A)	Identified		C27H34O12	550.205	550.207	549.2	4.1	2.2		7.93			258.16		7.19	29.87	0	0	4	1768	-H
Pterodontoside D	Identified		C21H38O7	402.262	402.262	401.255	2	0.8		13.69			213.93		12.16	4.72	0	0	1	1768	-H
Sanggenon C	Identified		C40H36O12	708.221	708.222	707.215	1.8	1.3		7.72			248.91		5.78	8.5	0	0	32	1755	-H
Schizonepetoside E	Identified		C16H28O8	348.178	348.179	347.171	1	0.3		7.76			187.3		3.78	4.17	0	0	3	1752	-H
Bruceine I	Identified		C22H28O9	436.173	436.172	435.165	-2.9	-1.3		10.49			208.48		37.26	17.82	0	0	8	1749	-H
Moracin M-3′-O-β-D-glucopyranoside	Identified		C20H20O9	404.111	404.112	403.105	3.6	1.4		5.76			196.54		8.84	7.09	0	0	5	1748	-H
Sinensetin	Identified		C20H20O7	372.121	372.121	371.114	0.9	0.3		8.04			197.6		9.8	3.84	0	0	4	1740	-H
Loganin	Identified		C17H26O10	390.153	390.152	389.144	-2.2	-0.8		7.21			203.65		31.64	190.28	0	0	11	1732	-H
Leucocyanidin	Identified		C15H14O7	306.074	306.075	305.068	4.2	1.3		0.55			164.45		96.82	11.79	0	0	2	1730	-H
Mudanpioside J	Identified		C31H34O14	630.195	630.196	629.189	1.7	1		10.35			248.08		24.08	3.44	0	0	25	1726	-H
Archangelicin	Identified		C24H26O7	426.168	426.169	425.162	3.7	1.6		5.09			204.55		70.63	7.75	0	0	7	1722	-H
ArteamisinineⅠ	Identified		C13H18O2	206.131	206.131	205.124	1.8	0.4		8.85			171.81		3.16	7.15	0	0	1	1721	-H
Neonuezhenide	Identified		C31H42O18	702.237	702.237	701.23	0.1	0.1		11.48			252.26		46.94	38.7	0	0	36	1721	-H
(E)-Aldosecologanin	Identified		C34H46O18	742.268	742.272	741.265	4.9	3.6		14.53			268.33		206.16	11.26	0	0	23	1714	-H
Kadsurenin K	Identified		C20H22O5	342.147	342.147	341.14	0.9	0.3		0.57			179.3		14.46	85.42	0	0	5	1714	-H
Lappaol F	Identified		C40H42O12	714.268	714.271	713.264	4.5	3.2		7.99			262.09		153.86	16.7	0	0	11	1713	-H
Tubuloside D	Identified		C43H54O23	938.306	938.308	937.301	3.1	2.9		9.75			297.46		2.53	36.65	0	0	21	1709	-H
6α-Acetoxy-5-epilimonin	Identified		C30H38O9	542.252	542.254	541.246	3.9	2.1		9.98			228.09		22.72	6	0	0	8	1704	-H
Scroside A	Identified		C37H50O21	830.284	830.287	829.28	3.6	3		9.12			286.22		130.67	13.01	0	0	11	1703	-H
Epimedin C	Identified		C39H50O19	822.295	822.298	821.291	4.2	3.4		12.23			281.14		172.4	16.32	0	0	24	1698	-H
Laevigatin A	Identified		C34H26O23	802.086	802.083	801.076	-4.2	-3.4		8.01			257.32		26.39	2.9	0	0	2	1689	-H
14-Formyldihydrorutaecarpine	Identified		C19H15N3O2	317.116	317.115	316.108	-3.2	-1		1.25			241.89		8.51	0.58	0	0	1	1683	-H
Syringylglycerol-β-syringaresinol ether-4'',4'''-di-O-β-D-glucopyranoside	Identified		C45H60O23	968.353	968.352	967.345	-0.2	-0.2		7.69			302.1		26.34	2.67	0	0	11	1682	-H
Caffeoylxanthiside	Identified		C26H29NO11S	563.146	563.146	562.139	0.1	0.1		8.44			231.74		18.58	2.11	0	0	20	1675	-H
Morusin hydroperoxide	Identified		C25H24O8	452.147	452.146	451.138	-3.2	-1.4		7.42			208.17		121.01	4.23	0	0	12	1674	-H
Picrasinoside C	Identified		C28H42O11	554.273	554.275	553.268	4.1	2.3		11.85			233.9		9.45	5.54	0	0	9	1673	-H
Tenuifoliside C	Identified		C35H44O19	768.248	768.247	767.24	-0.4	-0.3		13.56			267.97		27.18	1.14	0	0	18	1673	-H
Nomilinic acid	Identified		C28H36O10	532.231	532.229	531.221	-4.1	-2.2		5.88			222.56		16.68	7.86	0	0	7	1672	-H
Xanthotoxin	Identified		C12H8O4	216.042	216.042	215.035	-2	-0.4		9.56			145.23		3.23	3.12	0	0	2	1671	-H
Nigakilactone G	Identified		C26H34O8	474.225	474.223	473.216	-4.5	-2.1		15.26			220.43		124.89	7.56	0	0	2	1665	-H
Rengyoside A	Identified		C14H26O8	322.163	322.164	321.156	2.6	0.8		6.85			172.4		3.13	6.06	0	0	1	1665	-H
3-β-O-(β-D-Glucopy-ranosyl-(1→2)-4′-acetoxyl-α-L-arabinopyranosyl pomolic acid (28→1)-β-D-glucopyranosyl ester	Identified		C49H78O19	970.514	970.517	969.51	3.6	3.5		11.59			310.35		36.73	5.84	0	0	1	1663	-H
Texifolin-3-O-β-D-glucopyranoside	Identified		C21H22O12	466.111	466.112	465.105	2.1	1		3.7			205.69		10.27	4.53	0	0	2	1662	-H
Rengyoside B	Identified		C14H24O8	320.147	320.146	319.139	-2.4	-0.8		5.99			172.51		3.15	1.17	0	0	6	1661	-H
Agrimol B	Identified		C37H46O12	682.299	682.302	681.295	4.8	3.3		5.88			260.23		4.5	8.67	0	0	4	1654	-H
Tryptophane	Identified		C11H12N2O2	204.09	204.09	203.083	3.2	0.7		16.3			226.06		3.25	8.65	0	0	3	1654	-H
Albiflorin R1	Identified		C23H28O11	480.163	480.164	479.156	0.9	0.4		13.03			219.31		5.46	192.45	0	0	14	1653	-H
Naringenin-4′-glucoside-7-rutinoside	Identified		C33H42O19	742.232	742.233	741.225	0.8	0.6		11.13			262.69		129.21	4.26	0	0	26	1648	-H
Umbelliferone	Identified		C9H6O3	162.032	162.032	161.025	3.8	0.6		5.48			190.56		3.3	10.63	0	0	4	1648	-H
Methylsuccinic acid	Identified		C5H8O4	132.042	132.043	131.036	3.8	0.5		7.69			209.03		3.37	12.21	0	0	3	1641	-H
Jangomolide	Identified		C26H28O8	468.178	468.18	467.173	4.5	2.1		5.71			213.98		34.04	71.52	0	0	5	1640	-H
Kuwanon S	Identified		C25H26O5	406.178	406.179	405.171	1.5	0.6		8.35			203.83		23.87	9.79	0	0	2	1638	-H
Mollugin	Identified		C17H16O4	284.105	284.106	283.099	3.9	1.1		10.08			174.88		3.42	7.75	0	0	2	1633	-H
Yadanzioside P	Identified		C34H46O16	710.279	710.278	709.271	-0.4	-0.3		11.55			251.46		5.06	65.16	0	0	41	1631	-H
5,7-Dihydroxychromone	Identified		C9H6O4	178.027	178.027	177.02	3.9	0.7		5.47			190.3		3.32	10.07	0	0	4	1628	-H
1,7-Diphenyl-5-hydroxy-4,6-heptadien-3-one	Identified		C19H18O2	278.131	278.131	277.123	-0.1	0		5.9			194.12		5.89	3.85	0	0	6	1625	-H
6″-O-p-Hydroxybenzoyliridin	Identified		C31H30O15	642.158	642.16	641.153	2.8	1.8		16.3			238.63		5.44	19.33	0	0	10	1623	-H
Menthoside	Identified		C36H36O17	740.195	740.197	739.19	2.7	2		12.18			262.01		310.32	8.25	0	0	18	1623	-H
Tracheloionoside	Identified		C25H40O11	516.257	516.257	515.25	0.4	0.2		9.41			233.4		15.47	2.58	0	0	11	1618	-H
Pseudolaric acid B O-β-D-glucopyranoside	Identified		C29H38O13	594.231	594.229	593.221	-4.5	-2.7		12.08			238.59		20.31	2.69	0	0	25	1615	-H
Kansuinin E	Identified		C41H47NO14	777.3	777.302	776.294	2.4	1.9		10.08			267.19		3.41	43.88	0	0	42	1614	-H
Pinnatifinoside A	Identified		C21H18O9	414.095	414.096	413.089	2.7	1.1		6.92			201.15		9.19	5.38	0	0	8	1614	-H
Rehmannioside A	Identified		C21H32O15	524.174	524.177	523.169	5	2.6		4.22			215.25		9.65	7.07	0	0	5	1613	-H
Turpinionosides D	Identified		C19H34O8	390.225	390.226	389.219	1.6	0.6		7.19			203.69		25.86	4.17	0	0	5	1613	-H
Shanciol E	Identified		C26H26O7	450.168	450.17	449.163	4.8	2.1		6.85			210.04		1290.65	56.45	0	0	4	1608	-H
Mulberrofuran P	Identified		C34H22O9	574.126	574.128	573.12	2.3	1.3		11.7			218.23		24.98	4.2	0	0	1	1602	-H
1,10:4,5-Diepoxy-germacren-12,8-olide	Identified		C15H20O4	264.136	264.136	263.129	-1	-0.3		11.72			180.26		3.17	3.18	0	0	2	1600	-H
Arecatannin A2	Identified		C60H50O24	1154.27	1154.27	1153.26	-1.7	-2		9.53			307.71		41.86	0.93	0	0	5	1598	-H
Kansuinin D	Identified		C41H47NO15	793.295	793.293	792.286	-1.7	-1.3		14.29			281.22		129.76	20.92	0	0	22	1597	-H
Tubuloside C	Identified		C43H54O24	954.301	954.303	953.296	2.6	2.5		10.15			302.09		32.24	3.82	0	0	15	1597	-H
Eclalbasaponin Ⅴ	Identified		C36H58O12S	714.365	714.362	713.355	-3.7	-2.7		11.99			277.22		27.14	2.27	0	0	14	1593	-H
Linocinnamarin	Identified		C16H20O8	340.116	340.116	339.109	1.1	0.4		5.24			205.38		210.7	6.23	0	0	12	1593	-H
Astragaline E	Identified		C14H16N2O5	292.106	292.105	291.098	-2.2	-0.6		4.27			171.28		17.79	1.85	0	0	2	1588	-H
Ginkgetin	Identified		C32H22O10	566.121	566.121	565.114	-0.5	-0.3		8.7			233.68		215.24	2.57	0	0	4	1585	-H
Pentose	Identified		C5H10O5	150.053	150.054	149.046	4.8	0.7		5.73			210.33		3.43	12.19	0	0	1	1584	-H
1-O-Feruloylglycerol	Identified		C13H16O6	268.095	268.095	267.087	0.3	0.1		3.58			170.38		3.29	4.49	0	0	3	1583	-H
19-O-[β-D-Apiofuran-osyl(1→2)-β-D-gluco-pyranoyl]-3,14-dideo-xyandrographolide	Identified		C31H50O13	630.325	630.326	629.319	1.6	1		11.67			252.68		22.06	3.39	0	0	12	1583	-H
Cichorioside C	Identified		C21H32O9	428.205	428.205	427.198	1.3	0.6		9.16			213.93		9.71	4.72	0	0	2	1582	-H
Feroxin B	Identified		C35H36O12	648.221	648.218	647.211	-3.8	-2.5		9.6			245.97		25.7	2.2	0	0	14	1580	-H
Isoengeletin	Identified		C21H22O10	434.121	434.119	433.112	-4.7	-2		9.81			212.73		8.66	2.25	0	0	8	1580	-H
Kuraridinol	Identified		C26H32O7	456.215	456.217	455.21	4.6	2.1		10.28			220.66		15.85	7.04	0	0	7	1579	-H
Rindoside	Identified		C35H42O21	798.222	798.22	797.212	-2.9	-2.3		13.15			277.47		25.78	1.63	0	0	20	1578	-H
Picrasidine F	Identified		C29H26N4O3	478.2	478.202	477.195	2.9	1.4		9.42			230.84		5.67	91.99	0	0	4	1574	-H
Protosappanin E-1	Identified		C32H26O11	586.148	586.15	585.143	4.1	2.4		13.67			228.33		631.74	11.8	0	0	4	1574	-H
Pectolinarin	Identified		C29H34O15	622.19	622.19	621.183	1	0.6		9.03			241.38		19.56	2.78	0	0	27	1572	-H
Oleracein D	Identified		C31H37NO17	695.206	695.206	694.199	0.2	0.1		8.07			257.52		22.01	1.8	0	0	13	1565	-H
2′,4′,6′-Triacetyl-3,6-diferuloylsucrose	Identified		C38H44O20	820.243	820.24	819.233	-2.6	-2.1		11.13			279.46		14.45	95.59	0	0	14	1560	-H
Disinomenine	Identified		C38H44N2O8	656.31	656.307	655.3	-3.6	-2.4		9.8			251.76		28.43	2.01	0	0	8	1553	-H
Kuwanon K	Identified		C40H36O11	692.226	692.229	691.222	4.8	3.3		9.62			251.63		2.86	7.07	0	0	15	1553	-H
Kuwanon M	Identified		C50H48O12	840.315	840.318	839.311	4.2	3.5		13.85			305.33		35.9	5.54	0	0	3	1553	-H
Marsdenoside E	Identified		C40H62O14	766.414	766.416	765.408	2.2	1.7		16.08			288.02		2.1	7.49	0	0	7	1552	-H
Yemuoside YM6	Identified		C31H42O16	670.247	670.249	669.242	2.4	1.6		6.66			255.28		21.43	5.08	0	0	19	1552	-H
Kushenol Q	Identified		C26H32O7	456.215	456.217	455.209	4.3	1.9		10.28			208.78		15.29	6.7	0	0	4	1549	-H
Arjunglucoside I	Identified		C36H58O11	666.398	666.398	665.39	-0.5	-0.3		13.75			251.48		133.4	4.65	0	0	1	1547	-H
Burchellin	Identified		C20H20O5	340.131	340.132	339.124	1.5	0.5		10.37			193.62		2.33	4.59	0	0	2	1546	-H
Saucerneol B	Identified		C31H36O8	536.241	536.243	535.236	4.4	2.4		10.07			222.7		16.03	64.68	0	0	12	1544	-H
3β-Hydrosantamarine-1-O-β-D-glucopyranoside	Identified		C21H32O9	428.205	428.205	427.198	1.3	0.6		9.17			204.25		8.05	3.92	0	0	6	1543	-H
Glucoputranjivin	Identified		C10H19NO9S2	361.05	361.052	360.044	4.1	1.5		1.32			176.67		3.23	7.17	0	0	1	1542	-H
2′-Hydroxy-3′,4′-dimethoxy-isoflavan-7-O-β-D-glucoside	Identified		C23H28O10	464.168	464.17	463.162	3.2	1.5		5.01			226.06		11	5.57	0	0	8	1541	-H
N-Benzoyl-phenylalanine-2-benzoylamino-3-phenylpropyl ester	Identified		C32H30N2O4	506.221	506.222	505.215	2.9	1.5		13.33			228.03		22.61	5.11	0	0	1	1534	-H
Delphinidin-3- glucoside	Identified		C21H21ClO12	500.072	500.07	499.063	-3.6	-1.8		8.2			220.09		23.13	1.5	0	0	3	1533	-H
5-Ene-methylcholate-3-O-β-D-glucuronopyranosyl-(1→4)-α-L-rhamnopyranoside	Identified		C37H58O15	742.378	742.379	741.371	1.4	1		13.75			281.37		26.88	2.94	0	0	14	1532	-H
Yadanzioside C	Identified		C34H46O17	726.274	726.274	725.267	1	0.7		6.4			258.5		90.63	10.08	0	0	27	1532	-H
Azedarachin C	Identified		C32H42O10	586.278	586.278	585.27	0	0		14.67			237.16		12.31	5.97	0	0	9	1529	-H
Kuzubutenolide A	Identified		C23H24O10	460.137	460.137	459.13	1.2	0.6		14.33			224.84		10.7	3.65	0	0	4	1529	-H
Chicoric acid	Identified		C22H18O12	474.08	474.078	473.07	-4.5	-2.1		3.39			198.89		9.18	2.22	0	0	4	1528	-H
4,8-Dimethoxy-1-(2-methoxyethyl)-β-carboline	Identified		C16H18N2O3	286.132	286.133	285.126	4.7	1.3		8.3			179.18		3.07	8.54	0	0	1	1527	-H
1-Hydroxy-4,7-dimethoxy-1-(2-oxopropyl)-1H-phenanthren-2-one	Identified		C19H18O5	326.115	326.116	325.109	2.8	0.9		10.05			185.86		252.78	7.21	0	0	8	1526	-H
Gastrodin	Identified		C13H18O7	286.105	286.106	285.098	0.8	0.2		4.21			208.71		3.35	4.7	0	0	3	1524	-H
Triacetylaconitine	Identified		C40H53NO14	771.347	771.345	770.338	-2	-1.5		11.88			276.33		35.07	54.1	0	0	34	1524	-H
Lactiflorin	Identified		C23H26O10	462.153	462.152	461.145	-0.9	-0.4		12.18			212.86		10.6	1.6	0	0	3	1523	-H
Quercetin	Identified		C15H10O7	302.043	302.043	301.036	1.8	0.5	11.59	10.73	-0.86	162.38	170.31	4.88	3.33	5.49	22	1	1	1509	-H
Pseudolaric acid A O-β-D-glucopyranoside	Identified		C28H38O11	550.241	550.24	549.233	-2.6	-1.4		10.28			227.48		13.55	1.19	0	0	16	1503	-H
Arginine	Identified		C6H14N4O2	174.112	174.112	173.105	2.6	0.5		0.48			188.8		3.49	8.98	0	0	1	1500	-H
6,7-Dimethoxy-2-(2-p-methoxyphenylethyl) chromone	Identified		C20H20O5	340.131	340.131	339.124	0.1	0		6.35			195.68		5.31	3.4	0	0	3	1498	-H
Sesamoside	Identified		C17H24O12	420.127	420.127	419.12	1.7	0.7		2.53			192.74		3.05	4.38	0	0	5	1497	-H
Malvidin 3,5-diglucoside	Identified		C29H34O17	654.18	654.179	653.172	-1	-0.6		12.06			244.24		18.1	0.85	0	0	12	1490	-H
(Z)-(1S,5R)-β-Pinen-10-yl-β-vicianoside	Identified		C21H34O10	446.215	446.217	445.21	4.2	1.9		7.02			223.48		21.23	5.97	0	0	1	1486	-H
Munjistin	Identified		C15H8O6	284.032	284.032	283.024	-1.9	-0.5		9.94			159.13		7870.99	9.79	0	0	1	1484	-H
Salvianolic acid A	Identified		C26H22O10	494.121	494.123	493.116	3.9	1.9		6.53			214.1		393.12	35.88	0	0	7	1483	-H
Interiotherin B	Identified		C27H30O9	498.189	498.188	497.18	-2.9	-1.4		4.7			217.68		15.29	0.84	0	0	2	1482	-H
Saucernetin-8,	Identified		C42H52O11	732.351	732.354	731.346	3.9	2.8		14.83			269.95		29.85	5.38	0	0	20	1478	-H
Sauchinone	Identified		C20H20O6	356.126	356.125	355.118	-2.2	-0.8		9.12			199.45		4.9	1	0	0	5	1472	-H
3-O-β-D-Galactopyra-nosyl-(1→2)-[β-D-xylo-pyranosyl-(1→3)]-β-D-6-O-methylglucuro-nopyranosyl quillaic acid	Identified		C48H74O20	970.477	970.477	969.47	-0.2	-0.2		14.81			310.25		68.94	33.74	0	0	13	1471	-H
Xanthiside	Identified		C17H23NO8S	401.114	401.116	400.109	4.7	1.9		11.53			206.23		3.12	7.45	0	0	1	1468	-H
Cyanidin 3-glucoside	Identified		C21H21ClO11	484.077	484.077	483.07	0	0		7.68			214.57		8.93	7.31	0	0	10	1467	-H
Arbutin	Identified		C12H16O7	272.09	272.091	271.083	3.7	1		6.8			187.15		3.43	7.75	0	0	2	1465	-H
Fuzinoside	Identified		C15H28O13	416.153	416.155	415.147	4	1.7		15.34			203.27		3.36	6.65	0	0	1	1465	-H
Lobetyolinin	Identified		C26H38O13	558.231	558.231	557.224	0.5	0.3		11.25			222.59		13.85	2.57	0	0	16	1464	-H
2,3,5,4'-Tetrahydroxystilbene-2,3-O-β-D-glucopyranoside	Identified		C26H32O14	568.179	568.181	567.173	2.3	1.3		5.23			223.35		13.72	4.23	0	0	5	1461	-H
Sweroside_2	Identified		C16H22O9	358.126	358.128	357.121	4.8	1.7		7.74			235.62		3.33	7.9	0	0	4	1457	-H
Vomifoliol	Identified		C13H20O3	224.141	224.142	223.135	2.4	0.5		6.5			206.75		3.44	7.34	0	0	4	1452	-H
Thalictricoside	Identified		C19H27NO12	461.153	461.152	460.145	-1.8	-0.8		9.02			218.55		3.97	0.78	0	0	11	1444	-H
Kushenol I	Identified		C26H30O7	454.199	454.201	453.194	3.8	1.7		9.04			218.12		13.11	6.28	0	0	11	1443	-H
β-Hydroxyacteoside	Identified		C29H36O16	640.2	640.201	639.193	0.4	0.3		10.19			244.47		17.15	2.19	0	0	34	1442	-H
Oleracein A	Identified		C24H25NO11	503.143	503.143	502.136	1.2	0.6		0.58			206.9		2966.36	26.46	0	0	33	1440	-H
Puerarol	Identified		C25H24O5	404.162	404.163	403.156	2.3	0.9		16.08			210.97		115.23	6.43	0	0	2	1433	-H
Amlaic acid	Identified		C27H24O19	652.091	652.091	651.083	-0.9	-0.6		8.24			238.95		12.73	34.25	0	0	8	1432	-H
Erigeside Ⅱ	Identified		C17H24O8	356.147	356.148	355.141	2.3	0.8		6.83			190.59		122.32	7.06	0	0	6	1432	-H
Kadsurenin A	Identified		C22H24O6	384.157	384.157	383.149	-1.3	-0.5		6.02			199.77		951.82	12.35	0	0	2	1432	-H
Shegansu A	Identified		C32H32O16	672.169	672.17	671.163	1.9	1.3		7.26			263.32		2.37	3.67	0	0	21	1429	-H
Astin D	Identified		C25H32ClN5O6	533.204	533.207	532.199	4.9	2.6		9.35			220.12		23.37	6.96	0	0	21	1428	-H
Indolylmethyl glucosinolate	Identified		C16H20N2O9S2	448.061	448.062	447.055	3.1	1.4		15.58			196.1		3.04	5.62	0	0	3	1426	-H
Quercetin-3-O-β-D-glucopyranosyl (1→2) β-D-galactopyranosyl-(1→2)-β-D-glucopy-ranoside	Identified		C33H40O22	788.201	788.203	787.196	2.8	2.2		13.57			273.67		7.79	9.97	0	0	16	1425	-H
Glycoside H2	Identified		C56H92O25	1164.59	1164.59	1163.58	-4.3	-5		2.63			316.48		37.28	3.36	0	0	1	1416	-H
6-Formyl-isoophiopogonanone A	Identified		C19H16O7	356.09	356.091	355.084	4.8	1.7		7.2			211.53		3.26	7.87	0	0	2	1413	-H
Delphin	Identified		C27H31ClO17	662.125	662.128	661.12	4.2	2.8		9.38			259.99		24.95	5.93	0	0	8	1410	-H
Cistanoside A	Identified		C36H48O20	800.274	800.277	799.27	3.9	3.1		14.34			278.86		280.44	8.44	0	0	14	1404	-H
Paeonidanin	Identified		C24H30O11	494.179	494.181	493.174	4.2	2.1		7.35			206.92		9.6	6.48	0	0	11	1404	-H
Blestrianol C	Identified		C37H30O7	586.199	586.2	585.193	1.7	1		12.53			233.15		24.35	3.64	0	0	1	1402	-H
Brazilide A	Identified		C16H14O7	318.074	318.073	317.066	-3.2	-1		10.27			175.53		3.44	0.6	0	0	1	1402	-H
Teracrylshikonin	Identified		C23H26O6	398.173	398.174	397.166	2	0.8		3.01			202.78		7.86	4.82	0	0	4	1402	-H
1,6-Dihydroxy-2-methyl-3-β-acetylglucoside(2→1)xyloside	Identified		C28H30O15	606.158	606.158	605.151	-0.9	-0.5		12.76			247.59		32.82	1.07	0	0	19	1401	-H
Lyciumin C	Identified		C47H59N9O12	941.428	941.425	940.418	-3.2	-3		15.9			291.68		33.78	2.11	0	0	32	1400	-H
Smiglaside E	Identified		C45H48O21	924.269	924.269	923.262	0.8	0.7		11.33			302.26		30.6	2.01	0	0	8	1400	-H
Licurazide	Identified		C26H30O13	550.169	550.171	549.164	4.9	2.7		5.12			228.57		5.45	7.82	0	0	5	1398	-H
Erigoster A	Identified		C27H26O13	558.137	558.136	557.129	-2.6	-1.5		11.23			231.19		206.38	12.91	0	0	16	1394	-H
Polydatin	Identified		C20H22O8	390.131	390.132	389.125	2.7	1.1		8.92			201.44		3.79	5.55	0	0	9	1392	-H
Ecdysterone-25-O-β-D-glucopyranoside	Identified		C33H54O12	642.362	642.363	641.356	2	1.3		15.97			245.22		11.86	3.29	0	0	8	1389	-H
(±)-Gomisin M2	Identified		C22H26O6	386.173	386.173	385.166	0.1	0		6.37			197.97		226.2	2.91	0	0	3	1387	-H
Mono-ethyl fumarate	Identified		C6H8O4	144.042	144.042	143.035	1.7	0.2		0.57			180.5		3.65	9.37	0	0	4	1387	-H
Gentisic acid	Identified		C7H6O4	154.027	154.027	153.02	2.2	0.3		2.84			175.36		3.64	9.38	0	0	2	1379	-H
Neosappanone A	Identified		C33H28O11	600.163	600.163	599.156	0.5	0.3		7.34			234.75		20.04	2.43	0	0	25	1378	-H
Astin I	Identified		C25H34ClN5O7	551.215	551.215	550.208	1.2	0.6		9.29			219.73		22.19	3.2	0	0	39	1377	-H
4-Methoxybenzal-dehyde-2-O-β-D-xylosyl(1→6)β-D-glucopyranoside	Identified		C19H26O12	446.142	446.144	445.136	2.7	1.2		3.79			203.91		527.01	5.21	0	0	7	1374	-H
Saucerneol D	Identified		C31H36O8	536.241	536.242	535.235	1.6	0.8		8.61			224.12		181.1	9.11	0	0	10	1374	-H
Sibiricaphenone	Identified		C20H28O11	444.163	444.164	443.156	1.4	0.6		7.44			208.96		3.69	3.92	0	0	13	1372	-H
(-)-Suspensaside B	Identified		C33H44O16	696.263	696.263	695.256	0.5	0.4		15.48			261.63		20.06	2.18	0	0	5	1367	-H
Chrysophanol glucoside	Identified		C21H20O9	416.111	416.112	415.104	2.6	1.1		8.9			211.26		4.38	5.27	0	0	3	1363	-H
Desmanthin-1	Identified		C28H24O16	616.106	616.107	615.1	1.3	0.8		7.3			228.17		14.09	3.12	0	0	19	1363	-H
Picrasidine T	Identified		C28H24N4O4	480.18	480.179	479.172	-0.8	-0.4		3.46			205.85		15.38	1.56	0	0	1	1361	-H
Qinjiaoside A	Identified		C17H24O11	404.132	404.131	403.124	-1.5	-0.6		4.03			200.7		3.43	1.33	0	0	15	1358	-H
