# Supplementary material for: Antiproliferative effects of dried Moringa oleifera leaf extract on human Wharton’s Jelly mesenchymal stem cells
Source: PLoS One. 2022 Oct 5;17(10):e0274814. doi: 10.1371/journal.pone.0274814 (PMC9534417; doi:10.1371/journal.pone.0274814)
Supplement: S2 Table — (XLSX) [file pone.0274814.s002.xlsx]

## Sheet: TreatedvsControl_DEG_all
gene_id	Treated	Control	log2foldchange	pvalue	gene_name	gene_length	gene_biotype	gene_description	tf_family	Treated_readcount	Control_readcount	Treated_fpkm	Control_fpkm
ENSG00000280800	3.10827	1315.82	-8.67026	1.06e-17	FP671120.3	923	lincRNA	novel transcript, similar to YY1 associated myogenesis RNA 1 YAM1	-	3	1362	0.0614494	25.6735
ENSG00000281383	3.10827	222.199	-6.10492	2.78e-10	FP671120.4	923	lincRNA	novel transcript, similar to YY1 associated myogenesis RNA 1 YAM1	-	3	230	0.0614494	4.33546
ENSG00000131094	1.03812	48.302	-5.38367	6e-06	C1QL1	1295	protein_coding	complement C1q like 1 [Source:HGNC Symbol;Acc:HGNC:24182]	-	1	50	0.0145992	0.671752
ENSG00000040731	61.0734	2.89536	4.33927	1.51e-05	CDH10	3660	protein_coding	cadherin 10 [Source:HGNC Symbol;Acc:HGNC:1749]	-	59	3	0.496417	0.0232288
ENSG00000066248	1.39e-17	25.1157	-7.65869	7.45e-05	NGEF	4678	protein_coding	neuronal guanine nucleotide exchange factor [Source:HGNC Symbol;Acc:HGNC:7807]	-	0	26	0	0.411609
ENSG00000246430	254.636	32.8444	2.9498	7.85e-05	LINC00968	2840	lincRNA	long intergenic non-protein coding RNA 968 [Source:HGNC Symbol;Acc:HGNC:48727]	-	246	34	5.6926	0.724045
ENSG00000231628	21.7399	1.39e-17	7.4512	0.000164799	AL133406.2	1198	antisense	novel transcript	-	21	0	0.331406	0
ENSG00000245248	2.07319	36.7088	-4.06877	0.000160239	USP2-AS1	4762	antisense	USP2 antisense RNA 1 (head to head) [Source:HGNC Symbol;Acc:HGNC:48673]	-	2	38	0.0285804	0.499727
ENSG00000167680	2.07319	36.7088	-4.06877	0.000160239	SEMA6B	4412	protein_coding	semaphorin 6B [Source:HGNC Symbol;Acc:HGNC:10739]	-	2	38	0.0172342	0.301339
ENSG00000151967	109.723	15.4547	2.81747	0.000292323	SCHIP1	7645	protein_coding	schwannomin interacting protein 1 [Source:HGNC Symbol;Acc:HGNC:15678]	-	106	16	1.25881	0.174858
ENSG00000250657	80.7402	9.65809	3.04669	0.000299252	AC097451.1	681	processed_transcript	novel transcript	-	78	10	2.67634	0.31576
ENSG00000251562	7842.9	1433.68	2.45155	0.000377364	MALAT1	8829	lincRNA	metastasis associated lung adenocarcinoma transcript 1 [Source:HGNC Symbol;Acc:HGNC:29665]	-	7577	1484	112.53	20.2822
ENSG00000267141	18.6346	1.39e-17	7.23018	0.000390825	AC012615.4	607	antisense	novel transcript, antisense to KLF16	-	18	0	0.560637	0
ENSG00000258515	17.5995	1.39e-17	7.14829	0.000530405	AL355075.2	478	antisense	novel transcript, antisense to OSGEP	-	17	0	0.672386	0
ENSG00000049249	36.2312	199.979	-2.46062	0.0007634	TNFRSF9	6331	protein_coding	TNF receptor superfamily member 9 [Source:HGNC Symbol;Acc:HGNC:11924]	-	35	207	0.29673	1.61501
ENSG00000066056	34.161	193.217	-2.49561	0.000687925	TIE1	6694	protein_coding	tyrosine kinase with immunoglobulin like and EGF like domains 1 [Source:HGNC Symbol;Acc:HGNC:11809]	-	33	200	0.522963	2.91675
ENSG00000207721	16.5644	1.39e-17	7.06146	0.00100641	MIR186	86	miRNA	microRNA 186 [Source:HGNC Symbol;Acc:HGNC:31557]	-	16	0	3.51738	0
ENSG00000168702	81.7753	12.5564	2.69078	0.000678622	LRP1B	17040	protein_coding	LDL receptor related protein 1B [Source:HGNC Symbol;Acc:HGNC:6693]	-	79	13	0.307129	0.0465102
ENSG00000136531	134.565	23.1835	2.53051	0.000822131	SCN2A	23695	protein_coding	sodium voltage-gated channel alpha subunit 2 [Source:HGNC Symbol;Acc:HGNC:10588]	-	130	24	0.342929	0.0582617
ENSG00000150722	16.5644	1.39e-17	7.06146	0.00100641	PPP1R1C	4887	protein_coding	protein phosphatase 1 regulatory inhibitor subunit 1C [Source:HGNC Symbol;Acc:HGNC:14940]	-	16	0	0.291702	0
ENSG00000233654	1.39e-17	15.4547	-6.96271	0.00100641	AC108047.1	404	antisense	novel transcript	-	0	16	0	0.689045
ENSG00000178776	278.443	54.0986	2.36095	0.000998251	C5orf46	1232	protein_coding	chromosome 5 open reading frame 46 [Source:HGNC Symbol;Acc:HGNC:33768]	-	269	56	9.24671	1.77147
ENSG00000279347	16.5644	1.39e-17	7.06146	0.00100641	AC021945.1	1650	TEC	TEC	-	16	0	0.18333	0
ENSG00000254343	33.1259	2.89536	3.45911	0.000977184	AC091563.1	752	lincRNA	novel transcript	-	32	3	1.19563	0.103152
ENSG00000224418	1.03812	23.1835	-4.32881	0.000797167	STK24-AS1	1278	antisense	STK24 antisense RNA 1 [Source:HGNC Symbol;Acc:HGNC:39935]	-	1	24	0.0147934	0.32673
ENSG00000203392	21.7399	0.963137	4.32466	0.00102803	AC105020.1	2205	antisense	novel transcript, antisense to CSPG4	-	21	1	0.180056	0.00789042
ENSG00000230092	34.161	8.69199	1.95868	0.0302912	AL669831.4	872	transcribed_unprocessed_pseudogene	F-box only protein 25 (FBXO25) pseudogene	-	33	9	1.12414	0.282136
ENSG00000235098	2.07319	17.3869	-2.9962	0.0127669	ANKRD65	2644	protein_coding	ankyrin repeat domain 65 [Source:HGNC Symbol;Acc:HGNC:42950]	-	2	18	0.0231124	0.191425
ENSG00000197921	5.17843	28.98	-2.45724	0.00944813	HES5	1306	protein_coding	hes family bHLH transcription factor 5 [Source:HGNC Symbol;Acc:HGNC:19764]	bHLH	5	30	0.072381	0.399657
ENSG00000229519	8.2837	1.39e-17	6.07222	0.0219002	AL591866.1	401	processed_pseudogene	ribosomal protein L34 (RPL34) pseudogene	-	8	0	0.377176	0
ENSG00000162444	10.3539	32.8444	-1.65418	0.0495298	RBP7	861	protein_coding	retinol binding protein 7 [Source:HGNC Symbol;Acc:HGNC:30316]	-	10	34	0.252753	0.790836
ENSG00000162490	8.2837	1.39e-17	6.07222	0.0219002	DRAXIN	7346	protein_coding	dorsal inhibitory axon guidance protein [Source:HGNC Symbol;Acc:HGNC:25054]	-	8	0	0.0205891	0
ENSG00000227959	8.2837	32.8444	-1.97182	0.0232942	AL451042.2	904	antisense	novel transcript	-	8	34	0.167309	0.654364
ENSG00000117148	1.03812	10.6242	-3.21238	0.0279694	ACTL8	1864	protein_coding	actin like 8 [Source:HGNC Symbol;Acc:HGNC:24018]	-	1	11	0.0107116	0.108432
ENSG00000185436	1.39e-17	6.75979	-5.78486	0.0347826	IFNLR1	4923	protein_coding	interferon lambda receptor 1 [Source:HGNC Symbol;Acc:HGNC:18584]	-	0	7	0	0.0667335
ENSG00000131914	2.07319	15.4547	-2.82756	0.0167826	LIN28A	4008	protein_coding	lin-28 homolog A [Source:HGNC Symbol;Acc:HGNC:15986]	CSD	2	16	0.0101291	0.0745712
ENSG00000142765	8.2837	31.8783	-1.92891	0.0269514	SYTL1	5584	protein_coding	synaptotagmin like 1 [Source:HGNC Symbol;Acc:HGNC:15584]	-	8	33	0.0922803	0.350303
ENSG00000215895	22.775	4.82758	2.20808	0.0287437	AL354702.1	1960	processed_pseudogene	heat shock 70kDa protein 5 (glucose-regulated protein, 78kDa) (HSPA5) pseudogene	-	22	5	0.212209	0.0443836
ENSG00000183682	12.4241	0.963137	3.52348	0.0197869	BMP8A	1692	protein_coding	bone morphogenetic protein 8a [Source:HGNC Symbol;Acc:HGNC:21650]	-	12	1	0.134085	0.0102827
ENSG00000228060	23.8101	5.79368	2.01491	0.0400936	AL365277.1	736	antisense	uncharacterized LOC101929516 [Source:NCBI gene;Acc:101929516]	-	23	6	0.837835	0.201137
ENSG00000228477	19.6697	3.86147	2.31068	0.0293231	AL663070.1	725	processed_pseudogene	ribosomal protein S2 (RPS2) pseudogene	-	19	4	0.495466	0.0959911
ENSG00000281207	75.5647	24.1496	1.64043	0.030852	SLFNL1-AS1	4800	antisense	SLFNL1 antisense RNA 1 [Source:HGNC Symbol;Acc:HGNC:44126]	-	73	25	0.287528	0.0906166
ENSG00000117399	6641.16	19586.6	-1.56035	0.0196316	CDC20	2038	protein_coding	cell division cycle 20 [Source:HGNC Symbol;Acc:HGNC:1723]	-	6416	20274	104.84	304.87
ENSG00000188396	20.7048	1.92924	3.33974	0.00455058	TCTEX1D4	763	protein_coding	Tctex1 domain containing 4 [Source:HGNC Symbol;Acc:HGNC:32315]	-	20	2	0.495568	0.0456052
ENSG00000186603	63.1436	227.03	-1.8442	0.00890989	HPDL	1629	protein_coding	4-hydroxyphenylpyruvate dioxygenase like [Source:HGNC Symbol;Acc:HGNC:28242]	-	61	235	0.707957	2.5099
ENSG00000159588	3.10827	15.4547	-2.27023	0.0381992	CCDC17	3323	protein_coding	coiled-coil domain containing 17 [Source:HGNC Symbol;Acc:HGNC:26574]	-	3	16	0.0320439	0.157274
ENSG00000237424	41.4067	111.098	-1.42132	0.0475815	FOXD2-AS1	2509	lincRNA	FOXD2 adjacent opposite strand RNA 1 [Source:HGNC Symbol;Acc:HGNC:44256]	-	40	115	0.30141	0.797455
ENSG00000203995	19.6697	61.8274	-1.64633	0.0362316	ZYG11A	4694	protein_coding	zyg-11 family member A, cell cycle regulator [Source:HGNC Symbol;Acc:HGNC:32058]	-	19	64	0.0891125	0.276233
ENSG00000198711	33.1259	8.69199	1.91445	0.0347653	SSBP3-AS1	2624	antisense	SSBP3 antisense RNA 1 [Source:HGNC Symbol;Acc:HGNC:32328]	-	32	9	0.23056	0.0596743
ENSG00000118473	65.2138	17.3869	1.89931	0.0142848	SGIP1	10477	protein_coding	SH3 domain GRB2 like endophilin interacting protein 1 [Source:HGNC Symbol;Acc:HGNC:25412]	-	63	18	0.647674	0.170294
ENSG00000162643	106.618	31.8783	1.73767	0.0183511	WDR63	3923	protein_coding	WD repeat domain 63 [Source:HGNC Symbol;Acc:HGNC:30711]	-	103	33	0.881136	0.259795
ENSG00000137975	8.2837	1.39e-17	6.07222	0.0219002	CLCA2	4496	protein_coding	chloride channel accessory 2 [Source:HGNC Symbol;Acc:HGNC:2016]	-	8	0	0.0859849	0
ENSG00000241975	15.5293	0.963137	3.84253	0.00744743	ELOCP19	318	processed_pseudogene	elongin C pseudogene 19 [Source:HGNC Symbol;Acc:HGNC:38155]	-	15	1	0.891789	0.0547119
ENSG00000223745	239.109	69.5561	1.77951	0.0108612	CCDC18-AS1	4786	processed_transcript	CCDC18 antisense RNA 1 [Source:HGNC Symbol;Acc:HGNC:52262]	-	231	72	6.55746	1.88091
ENSG00000224093	25.8803	1.92924	3.65994	0.0014195	AL109613.1	1954	antisense	novel transcript	-	25	2	0.85936	0.0632669
ENSG00000117525	5768.58	1899.34	1.60265	0.0167986	F3	2875	protein_coding	coagulation factor III, tissue factor [Source:HGNC Symbol;Acc:HGNC:3541]	-	5573	1966	72.3148	23.4765
ENSG00000162692	107.653	351.656	-1.70667	0.0137104	VCAM1	6049	protein_coding	vascular cell adhesion molecule 1 [Source:HGNC Symbol;Acc:HGNC:12663]	-	104	364	0.666514	2.14678
ENSG00000235795	7.24861	1.39e-17	5.88264	0.0347826	AC093157.2	671	antisense	novel transcript	-	7	0	0.19723	0
ENSG00000273382	93.1613	30.9122	1.58749	0.0326413	AL356488.3	2888	antisense	novel transcript, antisense to TMEM167B	-	90	32	0.589173	0.19278
ENSG00000273373	19.6697	3.86147	2.31068	0.0293231	AL355488.1	2850	antisense	novel transcript, antisense to SLC16A4	-	19	4	0.126039	0.0244188
ENSG00000227811	1.39e-17	12.5564	-6.66582	0.00286389	INKA2-AS1	2131	bidirectional_promoter_lncRNA	INKA2 antisense RNA 1 [Source:HGNC Symbol;Acc:HGNC:49446]	-	0	13	0	0.155449
ENSG00000277406	65.2138	21.2513	1.61167	0.035292	SEC22B4P	1466	transcribed_unprocessed_pseudogene	SEC22 homolog B4, pseudogene [Source:HGNC Symbol;Acc:HGNC:53892]	-	63	22	1.23555	0.397059
ENSG00000188015	34.161	103.37	-1.59403	0.029686	S100A3	955	protein_coding	S100 calcium binding protein A3 [Source:HGNC Symbol;Acc:HGNC:10493]	-	33	107	0.870147	2.59641
ENSG00000173207	2096.07	5375.36	-1.35863	0.0413489	CKS1B	2338	protein_coding	CDC28 protein kinase regulatory subunit 1B [Source:HGNC Symbol;Acc:HGNC:19083]	-	2025	5564	49.7848	125.884
ENSG00000285677	3.10827	14.4886	-2.17789	0.0493358	AL355388.3	1553	antisense		-	3	15	0.0365214	0.168046
ENSG00000256029	18.6346	2.89536	2.63324	0.0182584	SNHG28	8100	protein_coding	small nucleolar RNA host gene 28 [Source:NCBI gene;Acc:284677]	-	18	3	0.169729	0.0260325
ENSG00000272668	32.0908	7.72589	2.03619	0.0269514	AL590560.1	7134	antisense	uncharacterized LOC107985216 [Source:NCBI gene;Acc:107985216]	-	31	8	0.0821536	0.0195104
ENSG00000085552	19.6697	69.5561	-1.81593	0.0197678	IGSF9	6628	protein_coding	immunoglobulin superfamily member 9 [Source:HGNC Symbol;Acc:HGNC:18132]	-	19	72	0.096407	0.336201
ENSG00000224259	595.181	231.86	1.35957	0.0443791	LINC01133	3155	lincRNA	long intergenic non-protein coding RNA 1133 [Source:HGNC Symbol;Acc:HGNC:49447]	-	575	240	7.45604	2.86393
ENSG00000158869	14.4942	1.92924	2.82887	0.0295884	FCER1G	964	protein_coding	Fc fragment of IgE receptor Ig [Source:HGNC Symbol;Acc:HGNC:3611]	-	14	2	0.465991	0.0612619
ENSG00000162745	59.0032	161.335	-1.44936	0.0406486	OLFML2B	3415	protein_coding	olfactomedin like 2B [Source:HGNC Symbol;Acc:HGNC:24558]	-	57	167	0.66934	1.80468
ENSG00000230630	356.075	122.691	1.53614	0.0256456	DNM3OS	3195	antisense	DNM3 opposite strand/antisense RNA [Source:HGNC Symbol;Acc:HGNC:41228]	-	344	127	6.60939	2.24552
ENSG00000120341	11.389	1.39e-17	6.52579	0.00614931	SEC16B	7377	protein_coding	SEC16 homolog B, endoplasmic reticulum export factor [Source:HGNC Symbol;Acc:HGNC:30301]	-	11	0	0.099031	0
ENSG00000254154	18.6346	0.963137	4.10365	0.00229484	CRYZL2P-SEC16B	7841	processed_transcript	CRYZL2P-SEC16B readthrough [Source:HGNC Symbol;Acc:HGNC:53757]	-	18	1	0.0597029	0.00305235
ENSG00000251520	7.24861	1.39e-17	5.88264	0.0347826	AL162431.3	537	unprocessed_pseudogene	pseudogene similar to part of major histocompatibility complex, class I-related MR1	-	7	0	0.246446	0
ENSG00000271387	1.03812	12.5564	-3.45081	0.0141459	AL445228.2	952	lincRNA	novel transcript	-	1	13	0.0198592	0.237583
ENSG00000231084	2.07319	12.5564	-2.53066	0.0396963	RPL22P24	376	processed_pseudogene	ribosomal protein L22 pseudogene 24 [Source:HGNC Symbol;Acc:HGNC:53758]	-	2	13	0.100563	0.60154
ENSG00000224691	9.31879	1.39e-17	6.23976	0.0140787	AL133553.1	353	antisense	novel transcript	-	9	0	0.482021	0
ENSG00000000971	3079.4	903.298	1.76923	0.00871841	CFH	8145	protein_coding	complement factor H [Source:HGNC Symbol;Acc:HGNC:4883]	-	2975	935	21.7414	6.28817
ENSG00000244414	18.6346	1.92924	3.1887	0.00753089	CFHR1	2197	protein_coding	complement factor H related 1 [Source:HGNC Symbol;Acc:HGNC:4888]	-	18	2	0.420132	0.042959
ENSG00000214796	19.6697	62.7934	-1.66865	0.0335401	AC098934.1	2958	transcribed_unprocessed_pseudogene	tubulin, alpha (TUBA) pseudogene	-	19	65	0.32745	1.0309
ENSG00000159388	740.094	287.894	1.36177	0.0433073	BTG2	2757	protein_coding	BTG anti-proliferation factor 2 [Source:HGNC Symbol;Acc:HGNC:1131]	-	715	298	6.78261	2.60146
ENSG00000170498	5.17843	28.98	-2.45724	0.00944813	KISS1	709	protein_coding	KiSS-1 metastasis suppressor [Source:HGNC Symbol;Acc:HGNC:6341]	-	5	30	0.165262	0.912503
ENSG00000117266	3.10827	25.1157	-2.96621	0.00472911	CDK18	6831	protein_coding	cyclin dependent kinase 18 [Source:HGNC Symbol;Acc:HGNC:8751]	-	3	26	0.0456297	0.363924
ENSG00000162888	16.5644	2.89536	2.46452	0.0381992	C1orf147	2096	antisense	chromosome 1 open reading frame 147 [Source:HGNC Symbol;Acc:HGNC:32061]	-	16	3	0.14432	0.0249023
ENSG00000277007	7.24861	1.39e-17	5.88264	0.0347826	AC096642.1	2614	lincRNA	novel transcript	-	7	0	0.0506279	0
ENSG00000278467	15.5293	1.39e-17	6.96907	0.00140897	AC138393.3	573	lincRNA	novel transcript	-	15	0	0.494919	0
ENSG00000270110	14.4942	0.963137	3.74382	0.0102151	AL353593.3	764	antisense	novel transcript, antisense to OBSCN	-	14	1	0.346444	0.0227728
ENSG00000180287	43.4768	11.5903	1.89555	0.0280835	PLD5	9545	protein_coding	phospholipase D family member 5 [Source:HGNC Symbol;Acc:HGNC:26879]	-	42	12	0.276191	0.0726193
ENSG00000253326	7.24861	1.39e-17	5.88264	0.0347826	AL606534.4	1243	processed_pseudogene	novel pseudogene	-	7	0	0.106469	0
ENSG00000179397	18.6346	2.89536	2.63324	0.0182584	CATSPERE	4333	protein_coding	catsper channel auxiliary subunit epsilon [Source:HGNC Symbol;Acc:HGNC:28491]	-	18	3	0.196823	0.0301881
ENSG00000223519	12.4241	0.963137	3.52348	0.0197869	KIF28P	3525	transcribed_unitary_pseudogene	kinesin family member 28, pseudogene [Source:HGNC Symbol;Acc:HGNC:49205]	-	12	1	0.139441	0.0106935
ENSG00000221953	8.2837	1.39e-17	6.07222	0.0219002	C1orf229	2258	lincRNA	chromosome 1 open reading frame 229 [Source:HGNC Symbol;Acc:HGNC:33759]	-	8	0	0.0669829	0
ENSG00000172554	34.161	6.75979	2.31542	0.012692	SNTG2	4469	protein_coding	syntrophin gamma 2 [Source:HGNC Symbol;Acc:HGNC:13741]	-	33	7	0.748974	0.146205
ENSG00000134326	5.17843	21.2513	-2.01203	0.042606	CMPK2	4302	protein_coding	cytidine/uridine monophosphate kinase 2 [Source:HGNC Symbol;Acc:HGNC:27015]	-	5	22	0.0634853	0.257061
ENSG00000163009	1.39e-17	8.69199	-6.1416	0.0140787	C2orf48	2502	lincRNA	chromosome 2 open reading frame 48 [Source:HGNC Symbol;Acc:HGNC:26322]	-	0	9	0	0.154882
ENSG00000231948	1.39e-17	7.72589	-5.97423	0.0219002	HS1BP3-IT1	600	sense_intronic	HS1BP3 intronic transcript 1 [Source:HGNC Symbol;Acc:HGNC:41474]	-	0	8	0	0.231978
ENSG00000283031	18.6346	1.92924	3.1887	0.00753089	AC009242.1	2706	lincRNA	novel transcript	-	18	2	0.12576	0.0128591
ENSG00000224165	20.7048	4.82758	2.07136	0.042606	DNAJC27-AS1	5651	antisense	DNAJC27 antisense RNA 1 [Source:HGNC Symbol;Acc:HGNC:42943]	-	20	5	0.349463	0.0803992
ENSG00000138030	48.6523	164.234	-1.75268	0.0148921	KHK	3060	protein_coding	ketohexokinase [Source:HGNC Symbol;Acc:HGNC:6315]	-	47	170	0.585747	1.94972
ENSG00000234945	7.24861	1.39e-17	5.88264	0.0347826	GTF3C2-AS1	3253	antisense	GTF3C2 antisense RNA 1 [Source:HGNC Symbol;Acc:HGNC:40269]	-	7	0	0.223173	0
ENSG00000227938	10.3539	1.39e-17	6.38985	0.00922396	AC104695.1	849	lincRNA	novel transcript	-	10	0	0.222685	0
ENSG00000237803	11.389	0.963137	3.39925	0.0279694	LINC00211	2595	lincRNA	long intergenic non-protein coding RNA 211 [Source:HGNC Symbol;Acc:HGNC:37459]	-	11	1	0.19901	0.0166492
ENSG00000138061	957.464	298.521	1.68095	0.0130771	CYP1B1	6014	protein_coding	cytochrome P450 family 1 subfamily B member 1 [Source:HGNC Symbol;Acc:HGNC:2597]	-	925	309	11.0543	3.39829
ENSG00000171126	1.39e-17	6.75979	-5.78486	0.0347826	KCNG3	3824	protein_coding	potassium voltage-gated channel modifier subfamily G member 3 [Source:HGNC Symbol;Acc:HGNC:18306]	-	0	7	0	0.0325638
ENSG00000162882	38.3014	120.759	-1.6536	0.0217728	HAAO	2726	protein_coding	3-hydroxyanthranilate 3,4-dioxygenase [Source:HGNC Symbol;Acc:HGNC:4796]	-	37	125	0.696039	2.16398
ENSG00000236824	47.6172	15.4547	1.61525	0.0389199	BCYRN1	200	scRNA	brain cytoplasmic RNA 1 [Source:HGNC Symbol;Acc:HGNC:1022]	-	46	16	4.34836	1.39187
ENSG00000238018	20.7048	4.82758	2.07136	0.042606	AC093110.1	1236	antisense	novel transcript, antisense to SPTBN1	-	20	5	0.519393	0.119494
ENSG00000281195	11.389	0.963137	3.39925	0.0279694	AC007878.1	1615	lincRNA	novel transcript	-	11	1	0.128771	0.010773
ENSG00000273305	13.4592	0.963137	3.63785	0.0141459	AC009237.15	501	lincRNA	novel transcript	-	13	1	0.490573	0.0347273
ENSG00000185674	13.4592	0.963137	3.63785	0.0141459	LYG2	1206	protein_coding	lysozyme g2 [Source:HGNC Symbol;Acc:HGNC:29615]	-	13	1	0.319606	0.0226247
ENSG00000271590	36.2312	7.72589	2.21064	0.0151856	AC108463.3	1482	lincRNA	novel transcript	-	35	8	0.446496	0.0939184
ENSG00000225398	7.24861	1.39e-17	5.88264	0.0347826	PGM5P4	445	unprocessed_pseudogene	phosphoglucomutase 5 pseudogene 4 [Source:HGNC Symbol;Acc:HGNC:49605]	-	7	0	0.297397	0
ENSG00000175497	272.232	72.4544	1.9078	0.00643647	DPP10	10005	protein_coding	dipeptidyl peptidase like 10 [Source:HGNC Symbol;Acc:HGNC:20823]	-	263	75	2.75624	0.723325
ENSG00000226856	1.03812	10.6242	-3.21238	0.0279694	THORLNC	2253	lincRNA	testis associated oncogenic lncRNA [Source:HGNC Symbol;Acc:HGNC:53788]	-	1	11	0.0240533	0.243489
ENSG00000214100	20.7048	3.86147	2.38423	0.0236304	PLAC9P1	627	transcribed_unprocessed_pseudogene	placenta specific 9 pseudogene 1 [Source:HGNC Symbol;Acc:HGNC:52678]	-	20	4	1.12201	0.206509
ENSG00000115919	126.284	42.5054	1.56802	0.0283846	KYNU	17600	protein_coding	kynureninase [Source:HGNC Symbol;Acc:HGNC:6469]	-	122	44	0.90594	0.300679
ENSG00000136542	3304.02	981.552	1.75095	0.00938236	GALNT5	6818	protein_coding	polypeptide N-acetylgalactosaminyltransferase 5 [Source:HGNC Symbol;Acc:HGNC:4127]	-	3192	1016	24.1875	7.08487
ENSG00000153246	260.846	81.1493	1.68295	0.0156058	PLA2R1	15357	protein_coding	phospholipase A2 receptor 1 [Source:HGNC Symbol;Acc:HGNC:9042]	-	252	84	0.707603	0.21706
ENSG00000071909	1.03812	9.65809	-3.07656	0.0399705	MYO3B	8236	protein_coding	myosin IIIB [Source:HGNC Symbol;Acc:HGNC:15576]	-	1	10	0.00475262	0.0437365
ENSG00000128655	110.758	37.6749	1.55244	0.0338707	PDE11A	12237	protein_coding	phosphodiesterase 11A [Source:HGNC Symbol;Acc:HGNC:8773]	-	107	39	1.03211	0.346192
ENSG00000138378	48.6523	16.4208	1.55941	0.0452542	STAT4	4785	protein_coding	signal transducer and activator of transcription 4 [Source:HGNC Symbol;Acc:HGNC:11365]	STAT	47	17	0.736798	0.245251
ENSG00000168497	454.409	149.742	1.60067	0.019577	CAVIN2	3229	protein_coding	caveolae associated protein 2 [Source:HGNC Symbol;Acc:HGNC:10690]	-	439	155	2.57036	0.835166
ENSG00000230408	8.2837	1.39e-17	6.07222	0.0219002	AC007163.1	877	antisense	uncharacterized LOC101927795 [Source:NCBI gene;Acc:101927795]	-	8	0	0.17246	0
ENSG00000115457	14.4942	49.2681	-1.75682	0.0353248	IGFBP2	4767	protein_coding	insulin like growth factor binding protein 2 [Source:HGNC Symbol;Acc:HGNC:5471]	-	14	51	0.166992	0.559822
ENSG00000233143	7.24861	1.39e-17	5.88264	0.0347826	DIRC3-AS1	557	lincRNA	DIRC3 antisense RNA 1 [Source:HGNC Symbol;Acc:HGNC:50636]	-	7	0	0.237597	0
ENSG00000171450	7.24861	1.39e-17	5.88264	0.0347826	CDK5R2	2508	protein_coding	cyclin dependent kinase 5 regulatory subunit 2 [Source:HGNC Symbol;Acc:HGNC:1776]	-	7	0	0.0527677	0
ENSG00000175084	191.495	626.028	-1.7083	0.0125077	DES	2464	protein_coding	desmin [Source:HGNC Symbol;Acc:HGNC:2770]	-	185	648	3.35019	10.799
ENSG00000116106	1675.82	567.096	1.56298	0.0200872	EPHA4	7554	protein_coding	EPH receptor A4 [Source:HGNC Symbol;Acc:HGNC:3388]	-	1619	587	19.7858	6.60171
ENSG00000224376	13.4592	1.92924	2.72291	0.0396963	AC017104.1	1597	processed_transcript	novel transcript	-	13	2	0.29505	0.0417728
ENSG00000156966	17.5995	55.0647	-1.63897	0.0418372	B3GNT7	3806	protein_coding	UDP-GlcNAc:betaGal beta-1,3-N-acetylglucosaminyltransferase 7 [Source:HGNC Symbol;Acc:HGNC:18811]	-	17	57	0.148384	0.457852
ENSG00000237940	35.1961	9.65809	1.85163	0.038112	LINC01238	2854	lincRNA	long intergenic non-protein coding RNA 1238 [Source:HGNC Symbol;Acc:HGNC:49795]	-	34	10	0.678777	0.183721
ENSG00000214021	403.689	132.352	1.6079	0.0187702	TTLL3	10365	protein_coding	tubulin tyrosine ligase like 3 [Source:HGNC Symbol;Acc:HGNC:24483]	-	390	137	4.85725	1.57021
ENSG00000240288	27.9504	5.79368	2.24512	0.0199098	GHRLOS	1712	antisense	ghrelin opposite strand/antisense RNA [Source:HGNC Symbol;Acc:HGNC:33885]	-	27	6	0.483848	0.0989482
ENSG00000271716	10.3539	0.963137	3.26332	0.0399705	AC022001.2	580	antisense	novel transcript, antisense to VGLL4	-	10	1	0.325964	0.0299972
ENSG00000163491	132.495	29.9461	2.14068	0.00396179	NEK10	9582	protein_coding	NIMA related kinase 10 [Source:HGNC Symbol;Acc:HGNC:18592]	-	128	31	1.40613	0.313393
ENSG00000200579	7.24861	1.39e-17	5.88264	0.0347826	RF00019	102	misc_RNA		-	7	0	1.29747	0
ENSG00000270441	1.03812	12.5564	-3.45081	0.0141459	AC135506.1	1799	unprocessed_pseudogene	laminin, beta 1 (LAMB1) pseudogene	-	1	13	0.0105091	0.125725
ENSG00000001617	9.31879	39.6071	-2.07343	0.0136412	SEMA3F	4826	protein_coding	semaphorin 3F [Source:HGNC Symbol;Acc:HGNC:10728]	-	9	41	0.0990415	0.415212
ENSG00000007402	12.4241	0.963137	3.52348	0.0197869	CACNA2D2	6322	protein_coding	calcium voltage-gated channel auxiliary subunit alpha2delta 2 [Source:HGNC Symbol;Acc:HGNC:1400]	-	12	1	0.0540298	0.00414346
ENSG00000244161	139.74	53.1325	1.39288	0.0491068	FLNB-AS1	3709	antisense	FLNB antisense RNA 1 [Source:HGNC Symbol;Acc:HGNC:40239]	-	135	55	1.19266	0.447155
ENSG00000249274	8.2837	1.39e-17	6.07222	0.0219002	PDLIM1P4	1006	processed_pseudogene	PDZ and LIM domain 1 pseudogene 4 [Source:HGNC Symbol;Acc:HGNC:48947]	-	8	0	0.150345	0
ENSG00000240476	108.688	23.1835	2.22271	0.00312163	LINC00973	962	lincRNA	long intergenic non-protein coding RNA 973 [Source:HGNC Symbol;Acc:HGNC:48868]	-	105	24	2.06354	0.434055
ENSG00000170044	56.933	17.3869	1.70379	0.0280161	ZPLD1	5130	protein_coding	zona pellucida like domain containing 1 [Source:HGNC Symbol;Acc:HGNC:27022]	-	55	18	0.529173	0.159375
ENSG00000244722	12.4241	1.39e-17	6.65002	0.00416566	RPSAP29	869	processed_pseudogene	ribosomal protein SA pseudogene 29 [Source:HGNC Symbol;Acc:HGNC:36680]	-	12	0	0.261071	0
ENSG00000172139	13.4592	0.963137	3.63785	0.0141459	SLC9C1	4250	protein_coding	solute carrier family 9 member C1 [Source:HGNC Symbol;Acc:HGNC:31401]	-	13	1	0.102664	0.0072675
ENSG00000206530	79.7051	28.014	1.50417	0.043614	CFAP44	12143	protein_coding	cilia and flagella associated protein 44 [Source:HGNC Symbol;Acc:HGNC:25631]	-	77	29	0.773105	0.267952
ENSG00000241278	9.31879	1.39e-17	6.23976	0.0140787	ENPP7P4	1086	transcribed_unprocessed_pseudogene	ectonucleotide pyrophosphatase/phosphodiesterase 7 pseudogene 4 [Source:HGNC Symbol;Acc:HGNC:48687]	-	9	0	0.156679	0
ENSG00000273174	14.4942	1.92924	2.82887	0.0295884	AC108673.2	565	antisense	novel transcript, antisense to RAB43	-	14	2	0.468465	0.0615872
ENSG00000244932	31.0557	6.75979	2.17844	0.0200777	AL449212.1	517	unprocessed_pseudogene	pseudogene similar to intraflagellar transport 122 homolog	-	30	7	1.09706	0.235568
ENSG00000240602	1.39e-17	8.69199	-6.1416	0.0140787	AADACP1	2012	transcribed_unprocessed_pseudogene	arylacetamide deacetylase pseudogene 1 [Source:HGNC Symbol;Acc:HGNC:50305]	-	0	9	0	0.214795
ENSG00000114200	1488.47	581.587	1.35556	0.042992	BCHE	3082	protein_coding	butyrylcholinesterase [Source:HGNC Symbol;Acc:HGNC:983]	-	1438	602	15.2051	5.85785
ENSG00000163536	150.091	51.2003	1.54919	0.029195	SERPINI1	2418	protein_coding	serpin family I member 1 [Source:HGNC Symbol;Acc:HGNC:8943]	-	145	53	2.73316	0.919356
ENSG00000228221	1.03812	11.5903	-3.33652	0.0197869	LINC00578	1234	lincRNA	long intergenic non-protein coding RNA 578 [Source:HGNC Symbol;Acc:HGNC:43807]	-	1	12	0.0358746	0.396168
ENSG00000172667	6294.4	2022.04	1.6382	0.0146086	ZMAT3	9646	protein_coding	zinc finger matrin-type 3 [Source:HGNC Symbol;Acc:HGNC:29983]	-	6081	2093	26.3444	8.34437
ENSG00000260743	2.07319	16.4208	-2.91434	0.0167826	AC007823.1	1566	lincRNA	novel transcript	-	2	17	0.0241455	0.188871
ENSG00000272699	7.24861	1.39e-17	5.88264	0.0347826	AC007620.3	497	antisense	novel transcript, antisense to GNB4	-	7	0	0.266281	0
ENSG00000078081	21.7399	2.89536	2.85426	0.00910829	LAMP3	3816	protein_coding	lysosomal associated membrane protein 3 [Source:HGNC Symbol;Acc:HGNC:14582]	-	21	3	0.285219	0.0374965
ENSG00000171658	129.39	43.4715	1.5707	0.0281143	NMRAL2P	2628	transcribed_unprocessed_pseudogene	NmrA like redox sensor 2, pseudogene [Source:HGNC Symbol;Acc:HGNC:52332]	-	125	45	2.79673	0.926541
ENSG00000261490	201.846	77.2849	1.38349	0.0461432	AC005674.2	3510	sense_overlapping	novel transcript, overlapping WDR1	-	195	80	1.05033	0.396544
ENSG00000137449	1624.06	581.587	1.48133	0.0273862	CPEB2	7177	protein_coding	cytoplasmic polyadenylation element binding protein 2 [Source:HGNC Symbol;Acc:HGNC:21745]	-	1569	602	7.51352	2.65295
ENSG00000004468	1.39e-17	6.75979	-5.78486	0.0347826	CD38	6855	protein_coding	CD38 molecule [Source:HGNC Symbol;Acc:HGNC:1667]	-	0	7	0	0.0612311
ENSG00000250038	52.7927	15.4547	1.76374	0.0241292	AC109588.1	1304	lincRNA	novel transcript	-	51	16	1.20075	0.346668
ENSG00000250064	21.7399	3.86147	2.4542	0.0191124	AC097480.1	712	lincRNA	uncharacterized LOC105374557 [Source:NCBI gene;Acc:105374557]	-	21	4	0.557618	0.0977437
ENSG00000251332	1.03812	9.65809	-3.07656	0.0399705	AC021106.2	710	processed_pseudogene	proteasome (prosome, macropain) activator subunit 2 (PA28 beta) (PSME2) pseudogene	-	1	10	0.0266281	0.245048
ENSG00000250568	1.03812	11.5903	-3.33652	0.0197869	AC098591.2	315	processed_pseudogene	poly(A) binding protein, cytoplasmic 1 (PABPC1) pseudogene	-	1	12	0.0600188	0.662796
ENSG00000124406	164.583	59.8952	1.4563	0.0389389	ATP8A1	11199	protein_coding	ATPase phospholipid transporting 8A1 [Source:HGNC Symbol;Acc:HGNC:13531]	-	159	62	1.08248	0.388441
ENSG00000163071	483.391	119.793	2.01147	0.00380123	SPATA18	4941	protein_coding	spermatogenesis associated 18 [Source:HGNC Symbol;Acc:HGNC:29579]	-	467	124	6.03903	1.47565
ENSG00000248115	13.4592	1.39e-17	6.76439	0.00286389	AC023154.1	4840	antisense	novel transcript	-	13	0	0.132852	0
ENSG00000273257	7.24861	1.39e-17	5.88264	0.0347826	AC069200.1	323	lincRNA	novel transcript	-	7	0	0.409726	0
ENSG00000185873	7.24861	1.39e-17	5.88264	0.0347826	TMPRSS11B	3378	protein_coding	transmembrane serine protease 11B [Source:HGNC Symbol;Acc:HGNC:25398]	-	7	0	0.0897839	0
ENSG00000132465	24.8452	3.86147	2.64582	0.0103313	JCHAIN	1680	protein_coding	joining chain of multimeric IgA and IgM [Source:HGNC Symbol;Acc:HGNC:5713]	-	24	4	0.567178	0.0869919
ENSG00000124882	74.5296	25.1157	1.56426	0.0392082	EREG	5717	protein_coding	epiregulin [Source:HGNC Symbol;Acc:HGNC:3443]	-	72	26	0.627582	0.208556
ENSG00000235043	5.17843	25.1157	-2.25174	0.019615	TECRP1	445	processed_pseudogene	trans-2,3-enoyl-CoA reductase pseudogene 1 [Source:HGNC Symbol;Acc:HGNC:44050]	-	5	26	0.212426	1.01653
ENSG00000251259	1.03812	13.5225	-3.55671	0.0102151	AC004069.1	549	lincRNA	novel transcript	-	1	14	0.034437	0.443675
ENSG00000155011	101.442	33.8105	1.5814	0.0327547	DKK2	4319	protein_coding	dickkopf WNT signaling pathway inhibitor 2 [Source:HGNC Symbol;Acc:HGNC:2892]	-	98	35	1.06727	0.350774
ENSG00000172403	10926.4	4296.23	1.34665	0.0429274	SYNPO2	14034	protein_coding	synaptopodin 2 [Source:HGNC Symbol;Acc:HGNC:17732]	-	10556	4447	33.4346	12.9621
ENSG00000251821	9.31879	1.39e-17	6.23976	0.0140787	RNU6-583P	92	snRNA	RNA, U6 small nuclear 583, pseudogene [Source:HGNC Symbol;Acc:HGNC:47546]	-	9	0	1.84949	0
ENSG00000248958	38.3014	5.79368	2.69795	0.00404697	ZSWIM5P3	2743	processed_pseudogene	zinc finger SWIM-type containing 5 pseudogene 3 [Source:HGNC Symbol;Acc:HGNC:43770]	-	37	6	0.25502	0.038057
ENSG00000250241	81.7753	28.98	1.49241	0.045005	AC105383.1	3274	lincRNA	uncharacterized LOC101927359 [Source:NCBI gene;Acc:101927359]	-	79	30	1.15423	0.403363
ENSG00000138650	19267.2	6225.53	1.62986	0.0149962	PCDH10	10161	protein_coding	protocadherin 10 [Source:HGNC Symbol;Acc:HGNC:13404]	-	18614	6444	75.2437	23.9716
ENSG00000250033	37.2663	8.69199	2.08377	0.0202026	SLC7A11-AS1	6161	processed_transcript	SLC7A11 antisense RNA 1 [Source:HGNC Symbol;Acc:HGNC:44064]	-	36	9	0.466173	0.10725
ENSG00000213406	15.5293	2.89536	2.37213	0.0493358	ANXA2P1	926	processed_pseudogene	annexin A2 pseudogene 1 [Source:HGNC Symbol;Acc:HGNC:538]	-	15	3	0.306251	0.0563663
ENSG00000164116	16.5644	60.8613	-1.86988	0.0199187	GUCY1A1	5766	protein_coding	guanylate cyclase 1 soluble subunit alpha 1 [Source:HGNC Symbol;Acc:HGNC:4685]	-	16	63	0.119046	0.431365
ENSG00000248429	360.215	108.2	1.73394	0.0120671	FAM198B-AS1	5639	antisense	FAM198B antisense RNA 1 [Source:HGNC Symbol;Acc:HGNC:53132]	-	348	112	3.52965	1.0454
ENSG00000251429	11.389	0.963137	3.39925	0.0279694	AC098679.2	3616	transcribed_processed_pseudogene	axin interactor, dorsalization associated (AIDA) pseudogene	-	11	1	0.123275	0.0103132
ENSG00000248174	67.284	19.3191	1.79334	0.0198171	LINC02268	1659	lincRNA	long intergenic non-protein coding RNA 2268 [Source:HGNC Symbol;Acc:HGNC:53183]	-	65	20	1.27743	0.361713
ENSG00000249084	10.3539	0.963137	3.26332	0.0399705	AC027627.1	753	antisense	novel transcript	-	10	1	0.251075	0.0231054
ENSG00000250131	14.4942	0.963137	3.74382	0.0102151	AC078881.1	2161	antisense	novel transcript	-	14	1	0.122482	0.00805108
ENSG00000250410	15.5293	2.89536	2.37213	0.0493358	AC112722.1	587	antisense	novel transcript	-	15	3	0.483116	0.0889185
ENSG00000250848	14.4942	0.963137	3.74382	0.0102151	AC021087.1	1203	processed_pseudogene	protein phosphatase 4, regulatory subunit 2 (PPP4R2) pseudogene	-	14	1	0.220019	0.0144625
ENSG00000188242	7.24861	1.39e-17	5.88264	0.0347826	PP7080	2766	3prime_overlapping_ncRNA	uncharacterized LOC25845 [Source:NCBI gene;Acc:25845]	-	7	0	0.136154	0
ENSG00000239112	10.3539	0.963137	3.26332	0.0399705	SNORD123	70	snoRNA	small nucleolar RNA, C/D box 123 [Source:HGNC Symbol;Acc:HGNC:33562]	-	10	1	2.70085	0.248548
ENSG00000250337	9.31879	1.39e-17	6.23976	0.0140787	PURPL	2638	lincRNA	p53 upregulated regulator of p53 levels [Source:HGNC Symbol;Acc:HGNC:48995]	-	9	0	0.191614	0
ENSG00000250764	9.31879	1.39e-17	6.23976	0.0140787	AC025178.1	834	antisense	novel transcript	-	9	0	0.204021	0
ENSG00000112964	114.898	28.98	1.98241	0.00754545	GHR	6610	protein_coding	growth hormone receptor [Source:HGNC Symbol;Acc:HGNC:4263]	-	111	30	0.608984	0.151466
ENSG00000250722	1.03812	12.5564	-3.45081	0.0141459	SELENOP	5688	protein_coding	selenoprotein P [Source:HGNC Symbol;Acc:HGNC:10751]	-	1	13	0.015484	0.185241
ENSG00000272144	10.3539	1.39e-17	6.38985	0.00922396	AC025171.4	1047	lincRNA	novel transcript	-	10	0	0.180572	0
ENSG00000276945	7.24861	1.39e-17	5.88264	0.0347826	AC008498.1	531	unprocessed_pseudogene	protocadherin 19 (PCDH19) pseudogene	-	7	0	0.249231	0
ENSG00000134057	5599.86	14443.1	-1.3669	0.0399563	CCNB1	2558	protein_coding	cyclin B1 [Source:HGNC Symbol;Acc:HGNC:1579]	-	5410	14950	96.1288	244.46
ENSG00000251513	8.2837	1.39e-17	6.07222	0.0219002	LIX1-AS1	1793	lincRNA	LIX1 and RIOK2 antisense RNA 1 [Source:HGNC Symbol;Acc:HGNC:52976]	-	8	0	0.0843544	0
ENSG00000246859	495.812	142.979	1.79305	0.00910028	STARD4-AS1	5647	antisense	STARD4 antisense RNA 1 [Source:HGNC Symbol;Acc:HGNC:44117]	-	479	148	2.99469	0.851508
ENSG00000080709	4.14335	22.2174	-2.38924	0.0191124	KCNN2	6489	protein_coding	potassium calcium-activated channel subfamily N member 2 [Source:HGNC Symbol;Acc:HGNC:6291]	-	4	23	0.0430904	0.228013
ENSG00000263432	18.6346	1.92924	3.1887	0.00753089	RN7SL689P	297	misc_RNA	RNA, 7SL, cytoplasmic 689, pseudogene [Source:HGNC Symbol;Acc:HGNC:46705]	-	18	2	1.14581	0.117161
ENSG00000279118	77.6349	23.1835	1.73794	0.0209734	AC093535.2	2326	TEC	tec	-	75	24	0.609606	0.179519
ENSG00000223442	7.24861	1.39e-17	5.88264	0.0347826	TH2LCRR	1081	antisense	T helper type 2 locus control region associated RNA [Source:HGNC Symbol;Acc:HGNC:40495]	-	7	0	0.309933	0
ENSG00000112984	2985.21	8315.19	-1.47788	0.0268587	KIF20A	3958	protein_coding	kinesin family member 20A [Source:HGNC Symbol;Acc:HGNC:9787]	-	2884	8607	39.5967	108.749
ENSG00000228672	110.758	333.301	-1.58838	0.0215489	PROB1	5122	protein_coding	proline rich basic protein 1 [Source:HGNC Symbol;Acc:HGNC:41906]	-	107	345	0.39495	1.17189
ENSG00000254363	12.4241	0.963137	3.52348	0.0197869	AC011379.2	6140	processed_transcript	uncharacterized LOC101929719 [Source:NCBI gene;Acc:101929719]	-	12	1	0.0694432	0.00532549
ENSG00000120327	9.31879	1.39e-17	6.23976	0.0140787	PCDHB14	4828	protein_coding	protocadherin beta 14 [Source:HGNC Symbol;Acc:HGNC:8685]	-	9	0	0.0473042	0
ENSG00000254245	81.7753	28.014	1.5411	0.0387451	PCDHGA3	4876	protein_coding	protocadherin gamma subfamily A, 3 [Source:HGNC Symbol;Acc:HGNC:8701]	-	79	29	0.440321	0.148748
ENSG00000254333	15.5293	2.89536	2.37213	0.0493358	NDST1-AS1	368	lincRNA	NDST1 antisense RNA 1 [Source:HGNC Symbol;Acc:HGNC:52899]	-	15	3	0.770622	0.141835
ENSG00000164591	5.17843	22.2174	-2.07579	0.034945	MYOZ3	6037	protein_coding	myozenin 3 [Source:HGNC Symbol;Acc:HGNC:18565]	-	5	23	0.0706499	0.299075
ENSG00000249035	37.2663	8.69199	2.08377	0.0202026	CLMAT3	2191	antisense	colorectal liver metastasis associated transcript 3 [Source:HGNC Symbol;Acc:HGNC:52287]	-	36	9	0.571464	0.131474
ENSG00000272112	10.3539	0.963137	3.26332	0.0399705	AC011374.2	526	lincRNA	novel transcript	-	10	1	0.359428	0.0330768
ENSG00000170624	400.584	150.708	1.40956	0.0388718	SGCD	10584	protein_coding	sarcoglycan delta [Source:HGNC Symbol;Acc:HGNC:10807]	-	387	156	2.16595	0.803478
ENSG00000022355	8.2837	1.39e-17	6.07222	0.0219002	GABRA1	6935	protein_coding	gamma-aminobutyric acid type A receptor alpha1 subunit [Source:HGNC Symbol;Acc:HGNC:4075]	-	8	0	0.0711083	0
ENSG00000250101	1.03812	9.65809	-3.07656	0.0399705	AC106795.3	547	lincRNA	novel transcript	-	1	10	0.0345629	0.318069
ENSG00000280207	7.24861	1.39e-17	5.88264	0.0347826	AC106795.5	454	lincRNA	novel transcript	-	7	0	0.291501	0
ENSG00000145911	77.6349	204.81	-1.39814	0.0456043	N4BP3	6080	protein_coding	NEDD4 binding protein 3 [Source:HGNC Symbol;Acc:HGNC:29852]	-	75	212	0.233215	0.606654
ENSG00000198939	15.5293	2.89536	2.37213	0.0493358	ZFP2	2641	protein_coding	ZFP2 zinc finger protein [Source:HGNC Symbol;Acc:HGNC:26138]	zf-C2H2	15	3	0.182843	0.0336526
ENSG00000146054	14.4942	51.2003	-1.81218	0.029157	TRIM7	7338	protein_coding	tripartite motif containing 7 [Source:HGNC Symbol;Acc:HGNC:16278]	-	14	53	0.11473	0.399703
ENSG00000278272	5.17843	29.9461	-2.50434	0.00792498	HIST1H3C	411	protein_coding	histone cluster 1 H3 family member c [Source:HGNC Symbol;Acc:HGNC:4768]	-	5	31	0.229999	1.31229
ENSG00000180573	682.129	226.064	1.59276	0.0189804	HIST1H2AC	1668	protein_coding	histone cluster 1 H2A family member c [Source:HGNC Symbol;Acc:HGNC:4733]	-	659	234	7.81619	2.55409
ENSG00000275713	62.1085	193.217	-1.63548	0.0203272	HIST1H2BH	2060	protein_coding	histone cluster 1 H2B family member h [Source:HGNC Symbol;Acc:HGNC:4755]	-	60	200	0.550658	1.68916
ENSG00000224843	11.389	1.39e-17	6.52579	0.00614931	LINC00240	6481	lincRNA	long intergenic non-protein coding RNA 240 [Source:HGNC Symbol;Acc:HGNC:18772]	-	11	0	0.112718	0
ENSG00000276180	252.566	88.8781	1.50538	0.0305153	HIST1H4I	1294	protein_coding	histone cluster 1 H4 family member i [Source:HGNC Symbol;Acc:HGNC:4793]	-	244	92	3.56495	1.23698
ENSG00000185130	3.10827	24.1496	-2.90991	0.00585897	HIST1H2BL	488	protein_coding	histone cluster 1 H2B family member l [Source:HGNC Symbol;Acc:HGNC:4748]	-	3	25	0.116225	0.891311
ENSG00000276903	2.07319	15.4547	-2.82756	0.0167826	HIST1H2AL	393	protein_coding	histone cluster 1 H2A family member l [Source:HGNC Symbol;Acc:HGNC:4730]	-	2	16	0.0962133	0.708331
ENSG00000197153	1.03812	11.5903	-3.33652	0.0197869	HIST1H3J	775	protein_coding	histone cluster 1 H3 family member j [Source:HGNC Symbol;Acc:HGNC:4774]	-	1	12	0.0405706	0.448027
ENSG00000235559	3.10827	17.3869	-2.43887	0.0297218	NOP56P1	372	processed_pseudogene	NOP56 ribonucleoprotein pseudogene 1 [Source:HGNC Symbol;Acc:HGNC:13962]	-	3	18	0.152467	0.841857
ENSG00000204642	19.6697	64.7256	-1.71229	0.0287777	HLA-F	4342	protein_coding	major histocompatibility complex, class I, F [Source:HGNC Symbol;Acc:HGNC:4963]	-	19	67	0.391726	1.2712
ENSG00000213780	11.389	0.963137	3.39925	0.0279694	GTF2H4	2353	protein_coding	general transcription factor IIH subunit 4 [Source:HGNC Symbol;Acc:HGNC:4658]	-	11	1	0.181629	0.0151951
ENSG00000204538	7.24861	1.39e-17	5.88264	0.0347826	PSORS1C2	1150	protein_coding	psoriasis susceptibility 1 candidate 2 [Source:HGNC Symbol;Acc:HGNC:17199]	-	7	0	0.11508	0
ENSG00000213760	82.8104	28.98	1.51053	0.0424823	ATP6V1G2	2147	protein_coding	ATPase H+ transporting V1 subunit G2 [Source:HGNC Symbol;Acc:HGNC:862]	-	80	30	1.72264	0.594478
ENSG00000204410	79.7051	23.1835	1.77585	0.0183757	MSH5	6234	protein_coding	mutS homolog 5 [Source:HGNC Symbol;Acc:HGNC:7328]	-	77	24	0.999146	0.28659
ENSG00000240065	61.0734	169.064	-1.46717	0.0373537	PSMB9	3072	protein_coding	proteasome subunit beta 9 [Source:HGNC Symbol;Acc:HGNC:9546]	-	59	175	1.02996	2.81137
ENSG00000124762	48432	14178.4	1.77225	0.00842561	CDKN1A	3050	protein_coding	cyclin dependent kinase inhibitor 1A [Source:HGNC Symbol;Acc:HGNC:1784]	-	46790	14676	630.962	182.125
ENSG00000255587	11.389	0.963137	3.39925	0.0279694	RAB44	4274	protein_coding	RAB44, member RAS oncogene family [Source:HGNC Symbol;Acc:HGNC:21068]	-	11	1	0.0486582	0.00407075
ENSG00000184106	40.3716	10.6242	1.91309	0.0287327	TREML3P	978	transcribed_unprocessed_pseudogene	triggering receptor expressed on myeloid cells like 3, pseudogene [Source:HGNC Symbol;Acc:HGNC:30806]	-	39	11	0.997741	0.258975
ENSG00000271754	13.4592	1.39e-17	6.76439	0.00286389	AL355802.2	545	antisense	novel transcript, antisense to POLR1C	-	13	0	0.450967	0
ENSG00000153294	45.547	11.5903	1.96248	0.0224924	ADGRF4	3391	protein_coding	adhesion G protein-coupled receptor F4 [Source:HGNC Symbol;Acc:HGNC:19011]	-	44	12	0.268083	0.0672835
ENSG00000244694	45.547	6.75979	2.72914	0.00271018	PTCHD4	5177	protein_coding	patched domain containing 4 [Source:HGNC Symbol;Acc:HGNC:21345]	-	44	7	0.273548	0.0400489
ENSG00000112245	30.0206	5.79368	2.34777	0.0142253	PTP4A1	5281	protein_coding	protein tyrosine phosphatase type IVA, member 1 [Source:HGNC Symbol;Acc:HGNC:9634]	-	29	6	0.34396	0.0654895
ENSG00000188107	18.6346	2.89536	2.63324	0.0182584	EYS	17070	protein_coding	eyes shut homolog (Drosophila) [Source:HGNC Symbol;Acc:HGNC:21555]	-	18	3	0.100772	0.0154561
ENSG00000232295	37.2663	9.65809	1.93381	0.0294637	AL589935.1	5169	processed_transcript	novel transcript, antisense OGFRL1	-	36	10	1.08551	0.277486
ENSG00000279659	9.31879	1.39e-17	6.23976	0.0140787	AL451064.2	1654	TEC	TEC	-	9	0	0.102874	0
ENSG00000112773	2917.93	1047.25	1.47823	0.0271248	TENT5A	6053	protein_coding	terminal nucleotidyltransferase 5A [Source:HGNC Symbol;Acc:HGNC:18345]	-	2819	1084	15.0468	5.32463
ENSG00000279170	13.4592	1.92924	2.72291	0.0396963	AL137784.3	2288	TEC	TEC	-	13	2	0.10742	0.0152084
ENSG00000236548	15.5293	1.92924	2.92759	0.0222081	RNF217-AS1	4507	antisense	RNF217 antisense RNA 1 (head to head) [Source:HGNC Symbol;Acc:HGNC:50866]	-	15	2	0.0629219	0.00772061
ENSG00000172673	10.3539	0.963137	3.26332	0.0399705	THEMIS	4309	protein_coding	thymocyte selection associated [Source:HGNC Symbol;Acc:HGNC:21569]	-	10	1	0.0616833	0.00567647
ENSG00000231971	12.4241	1.39e-17	6.65002	0.00416566	AL078590.2	1731	lincRNA	novel transcript	-	12	0	0.235343	0
ENSG00000120262	7.24861	1.39e-17	5.88264	0.0347826	CCDC170	5419	protein_coding	coiled-coil domain containing 170 [Source:HGNC Symbol;Acc:HGNC:21177]	-	7	0	0.0618129	0
ENSG00000091831	18.6346	0.963137	4.10365	0.00229484	ESR1	13854	protein_coding	estrogen receptor 1 [Source:HGNC Symbol;Acc:HGNC:3467]	ESR-like	18	1	0.145555	0.00744157
ENSG00000213073	49.6874	10.6242	2.21181	0.0091868	AL353625.1	3131	transcribed_processed_pseudogene	calcineurin like EF-hand protein 1 pseudogene [Source:NCBI gene;Acc:729603]	-	48	11	0.490267	0.103394
ENSG00000279355	15.5293	2.89536	2.37213	0.0493358	AGPAT4-IT1	1878	TEC	AGPAT4 intronic transcript 1 [Source:HGNC Symbol;Acc:HGNC:20988]	-	15	3	0.151006	0.0277929
ENSG00000176381	1.39e-17	10.6242	-6.42739	0.00614931	PRR18	3149	protein_coding	proline rich 18 [Source:HGNC Symbol;Acc:HGNC:28574]	-	0	11	0	0.104466
ENSG00000232082	17.5995	3.86147	2.15129	0.0456519	RPS6KA2-IT1	579	sense_intronic	RPS6KA2 intronic transcript 1 [Source:HGNC Symbol;Acc:HGNC:41378]	-	17	4	0.555096	0.120196
ENSG00000285730	13.4592	0.963137	3.63785	0.0141459	Z94721.3	1002	bidirectional_promoter_lncRNA	novel transcript	-	13	1	0.245286	0.0173637
ENSG00000265828	1.39e-17	8.69199	-6.1416	0.0140787	MIR3939	106	miRNA	microRNA 3939 [Source:HGNC Symbol;Acc:HGNC:38931]	-	0	9	0	1.47722
ENSG00000225968	82.8104	24.1496	1.77232	0.0183767	ELFN1	3845	protein_coding	extracellular leucine rich repeat and fibronectin type III domain containing 1 [Source:HGNC Symbol;Acc:HGNC:33154]	-	80	25	0.398754	0.114674
ENSG00000198580	28.9855	7.72589	1.88995	0.0421466	AC073343.1	651	unprocessed_pseudogene	zinc finger protein pseudogene	zf-C2H2	28	8	0.813158	0.213805
ENSG00000230825	14.4942	0.963137	3.74382	0.0102151	AC005532.1	1237	processed_transcript	uncharacterized LOC101927354 [Source:NCBI gene;Acc:101927354]	-	14	1	0.448615	0.0294888
ENSG00000006747	233.934	61.8274	1.91756	0.00681699	SCIN	11623	protein_coding	scinderin [Source:HGNC Symbol;Acc:HGNC:21695]	-	226	64	2.20699	0.575153
ENSG00000211695	25.8803	5.79368	2.1346	0.0281231	TRGV9	1735	TR_V_gene	T cell receptor gamma variable 9 [Source:HGNC Symbol;Acc:HGNC:12295]	-	25	6	0.27242	0.0601673
ENSG00000224116	67.284	17.3869	1.94431	0.0121362	INHBA-AS1	5417	antisense	INHBA antisense RNA 1 [Source:HGNC Symbol;Acc:HGNC:40303]	-	65	18	0.513963	0.130979
ENSG00000062582	43.4768	119.793	-1.45972	0.0447648	MRPS24	2613	protein_coding	mitochondrial ribosomal protein S24 [Source:HGNC Symbol;Acc:HGNC:14510]	-	42	124	0.924387	2.51152
ENSG00000232729	9.31879	1.39e-17	6.23976	0.0140787	AC211433.1	2847	processed_transcript	uncharacterized LOC101926943 [Source:NCBI gene;Acc:101926943]	-	9	0	0.195804	0
ENSG00000243107	15.5293	2.89536	2.37213	0.0493358	AC000120.1	1589	sense_overlapping	novel transcript	-	15	3	0.17847	0.0328478
ENSG00000177409	596.216	237.657	1.32648	0.0498175	SAMD9L	7135	protein_coding	sterile alpha motif domain containing 9 like [Source:HGNC Symbol;Acc:HGNC:1349]	-	576	246	4.16596	1.63734
ENSG00000106258	17.5995	3.86147	2.15129	0.0456519	CYP3A5	6759	protein_coding	cytochrome P450 family 3 subfamily A member 5 [Source:HGNC Symbol;Acc:HGNC:2638]	-	17	4	0.193848	0.0419744
ENSG00000205238	17.5995	3.86147	2.15129	0.0456519	SPDYE2	2072	protein_coding	speedy/RINGO cell cycle regulator family member E2 [Source:HGNC Symbol;Acc:HGNC:33841]	-	17	4	0.231224	0.0500673
ENSG00000273055	27.9504	3.86147	2.81494	0.0057595	AC005046.1	625	antisense	novel transcript, antisense to LAMB1	-	27	4	0.816736	0.11135
ENSG00000205898	7.24861	1.39e-17	5.88264	0.0347826	AC019155.1	574	processed_pseudogene	chromosome 11 open reading frame 58 (C11orf58) pseudogene	-	7	0	0.23056	0
ENSG00000270823	19.6697	2.89536	2.71074	0.0144137	AC007938.2	2634	antisense	novel transcript, antisense to MEST	-	19	3	0.136375	0.0198159
ENSG00000285106	260.846	78.251	1.73534	0.0127569	AC016831.6	11088	lincRNA	novel transcript	-	252	81	1.35774	0.401616
ENSG00000226380	163.548	61.8274	1.40149	0.0480843	LINC-PINT	6619	lincRNA	long intergenic non-protein coding RNA, p53 induced transcript [Source:NCBI gene;Acc:378805]	-	158	64	1.16186	0.433099
ENSG00000105929	65.2138	16.4208	1.98117	0.0109261	ATP6V0A4	4124	protein_coding	ATPase H+ transporting V0 subunit a4 [Source:HGNC Symbol;Acc:HGNC:866]	-	63	17	0.613323	0.152303
ENSG00000211769	1.39e-17	7.72589	-5.97423	0.0219002	TRBJ2-5	48	TR_J_gene	T cell receptor beta joining 2-5 [Source:HGNC Symbol;Acc:HGNC:12173]	-	0	8	0	2.89973
ENSG00000174469	2075.36	610.57	1.76492	0.00898147	CNTNAP2	16666	protein_coding	contactin associated protein like 2 [Source:HGNC Symbol;Acc:HGNC:13830]	-	2005	632	15.2541	4.42486
ENSG00000236871	138.705	28.98	2.25381	0.00238429	LINC00106	592	lincRNA	long intergenic non-protein coding RNA 106 [Source:HGNC Symbol;Acc:HGNC:31843]	-	134	30	6.97905	1.43788
ENSG00000236017	127.319	34.7766	1.86835	0.0111483	ASMTL-AS1	1335	antisense	ASMTL antisense RNA 1 [Source:HGNC Symbol;Acc:HGNC:25811]	-	123	36	3.75675	1.01186
ENSG00000234129	12.4241	40.5732	-1.69783	0.0351931	AC073529.1	3080	lincRNA	novel transcript	-	12	42	0.212825	0.68549
ENSG00000102048	3.10827	14.4886	-2.17789	0.0493358	ASB9	2363	protein_coding	ankyrin repeat and SOCS box containing 9 [Source:HGNC Symbol;Acc:HGNC:17184]	-	3	15	0.0492342	0.226541
ENSG00000169891	22.775	5.79368	1.95112	0.0480368	REPS2	11311	protein_coding	RALBP1 associated Eps domain containing 2 [Source:HGNC Symbol;Acc:HGNC:9963]	-	22	6	0.102169	0.0256424
ENSG00000169306	69.3542	14.4886	2.24893	0.0042334	IL1RAPL1	3668	protein_coding	interleukin 1 receptor accessory protein like 1 [Source:HGNC Symbol;Acc:HGNC:5996]	-	67	15	0.508714	0.10481
ENSG00000207870	55.898	12.5564	2.14291	0.00707802	MIR221	110	miRNA	microRNA 221 [Source:HGNC Symbol;Acc:HGNC:31601]	-	54	13	9.28109	2.05617
ENSG00000207725	28.9855	5.79368	2.29736	0.0168101	MIR222	110	miRNA	microRNA 222 [Source:HGNC Symbol;Acc:HGNC:31602]	-	28	6	4.81242	0.949003
ENSG00000269902	13.4592	0.963137	3.63785	0.0141459	AC234772.2	528	lincRNA	novel transcript	-	13	1	0.465487	0.0329515
ENSG00000224975	66.2489	17.3869	1.92199	0.0131632	INE1	945	sense_intronic	inactivation escape 1 [Source:HGNC Symbol;Acc:HGNC:6060]	-	64	18	1.2804	0.331398
ENSG00000279155	9.31879	1.39e-17	6.23976	0.0140787	AC233300.1	817	TEC	TEC	-	9	0	0.208266	0
ENSG00000102053	41.4067	13.5225	1.60518	0.0470814	ZC3H12B	7829	protein_coding	zinc finger CCCH-type containing 12B [Source:HGNC Symbol;Acc:HGNC:17407]	-	40	14	0.170362	0.0548721
ENSG00000131080	212.197	78.251	1.4377	0.0386405	EDA2R	3579	protein_coding	ectodysplasin A2 receptor [Source:HGNC Symbol;Acc:HGNC:17756]	-	205	81	1.37583	0.500273
ENSG00000147160	1.39e-17	7.72589	-5.97423	0.0219002	AWAT2	2453	protein_coding	acyl-CoA wax alcohol acyltransferase 2 [Source:HGNC Symbol;Acc:HGNC:23251]	-	0	8	0	0.112429
ENSG00000271533	59.0032	15.4547	1.92385	0.0138929	Z83843.1	3685	sense_intronic	novel transcript, sense intronic FTX	-	57	16	0.292439	0.0755425
ENSG00000215105	161.477	55.0647	1.54988	0.0291674	TTC3P1	6081	processed_pseudogene	tetratricopeptide repeat domain 3 pseudogene 1 [Source:HGNC Symbol;Acc:HGNC:23318]	-	156	57	0.485006	0.163083
ENSG00000179083	22.775	3.86147	2.52094	0.0155141	FAM133A	3381	protein_coding	family with sequence similarity 133 member A [Source:HGNC Symbol;Acc:HGNC:26748]	-	22	4	0.128971	0.0215794
ENSG00000165194	456.479	103.37	2.14134	0.00214078	PCDH19	9756	protein_coding	protocadherin 19 [Source:HGNC Symbol;Acc:HGNC:14270]	-	441	107	1.59631	0.356429
ENSG00000133134	16.5644	0.963137	3.93492	0.00547934	BEX2	1176	protein_coding	brain expressed X-linked 2 [Source:HGNC Symbol;Acc:HGNC:30933]	-	16	1	0.357982	0.0205898
ENSG00000101842	3.10827	17.3869	-2.43887	0.0297218	VSIG1	3769	protein_coding	V-set and immunoglobulin domain containing 1 [Source:HGNC Symbol;Acc:HGNC:28675]	-	3	18	0.03608	0.199218
ENSG00000260802	59.0032	20.2852	1.53429	0.0457851	SERTM2	4758	protein_coding	serine rich and transmembrane domain containing 2 [Source:HGNC Symbol;Acc:HGNC:48576]	-	57	21	0.430883	0.146088
ENSG00000123496	32.0908	6.75979	2.22556	0.0171989	IL13RA2	1626	protein_coding	interleukin 13 receptor subunit alpha 2 [Source:HGNC Symbol;Acc:HGNC:5975]	-	31	7	0.506993	0.105354
ENSG00000125355	74.5296	23.1835	1.67915	0.0274322	TMEM255A	3858	protein_coding	transmembrane protein 255A [Source:HGNC Symbol;Acc:HGNC:26086]	-	72	24	0.585474	0.179596
ENSG00000179542	578.62	217.369	1.41193	0.0365674	SLITRK4	8914	protein_coding	SLIT and NTRK like family member 4 [Source:HGNC Symbol;Acc:HGNC:23502]	-	559	225	2.11707	0.784182
ENSG00000130829	10.3539	50.2342	-2.26527	0.00620187	DUSP9	2776	protein_coding	dual specificity phosphatase 9 [Source:HGNC Symbol;Acc:HGNC:3076]	-	10	52	0.11011	0.526917
ENSG00000155961	3.10827	17.3869	-2.43887	0.0297218	RAB39B	3505	protein_coding	RAB39B, member RAS oncogene family [Source:HGNC Symbol;Acc:HGNC:16499]	-	3	18	0.016182	0.0893498
ENSG00000224533	7.24861	1.39e-17	5.88264	0.0347826	TMLHE-AS1	1845	antisense	TMLHE antisense RNA 1 [Source:HGNC Symbol;Acc:HGNC:44261]	-	7	0	0.138432	0
ENSG00000254207	2.07319	19.3191	-3.14717	0.00753089	AC100797.1	316	sense_intronic	novel transcript	-	2	20	0.119658	1.10116
ENSG00000284606	1.39e-17	8.69199	-6.1416	0.0140787	AC105233.5	7317	processed_transcript	novel transcript	-	0	9	0	0.0442207
ENSG00000246477	17.5995	3.86147	2.15129	0.0456519	AF131216.1	5856	antisense	novel transcript, antisense to MTMR9	-	17	4	0.054884	0.0118841
ENSG00000147408	822.902	316.877	1.37643	0.0408768	CSGALNACT1	6580	protein_coding	chondroitin sulfate N-acetylgalactosaminyltransferase 1 [Source:HGNC Symbol;Acc:HGNC:24290]	-	795	328	10.4449	3.96572
ENSG00000173535	64.1787	15.4547	2.04491	0.00892791	TNFRSF10C	1868	protein_coding	TNF receptor superfamily member 10c [Source:HGNC Symbol;Acc:HGNC:11906]	-	62	16	1.16518	0.276714
ENSG00000253930	50.7225	16.4208	1.61938	0.0375767	TNFRSF10A-AS1	637	antisense	TNFRSF10A antisense RNA 1 [Source:HGNC Symbol;Acc:HGNC:53164]	-	49	17	1.4543	0.464321
ENSG00000253483	1.39e-17	6.75979	-5.78486	0.0347826	AC104561.2	519	processed_pseudogene	DnaJ (Hsp40) homolog, subfamily C, member 5 (DNAJC5) pseudogene	-	0	7	0	0.23466
ENSG00000254038	1.03812	9.65809	-3.07656	0.0399705	AC092818.1	639	lincRNA	novel transcript	-	1	10	0.0295867	0.272275
ENSG00000255201	18.6346	3.86147	2.23319	0.0365207	AC087623.1	534	antisense	novel transcript	-	18	4	0.637278	0.130325
ENSG00000147509	337.443	110.132	1.61426	0.019263	RGS20	3192	protein_coding	regulator of G protein signaling 20 [Source:HGNC Symbol;Acc:HGNC:14600]	-	326	114	4.94253	1.59055
ENSG00000222898	10.3539	0.963137	3.26332	0.0399705	RN7SKP97	333	misc_RNA	RNA, 7SK small nuclear pseudogene 97 [Source:HGNC Symbol;Acc:HGNC:45821]	-	10	1	0.567745	0.0522474
ENSG00000185942	8.2837	1.39e-17	6.07222	0.0219002	NKAIN3	2924	protein_coding	sodium/potassium transporting ATPase interacting 3 [Source:HGNC Symbol;Acc:HGNC:26829]	-	8	0	0.126461	0
ENSG00000182674	7.24861	1.39e-17	5.88264	0.0347826	KCNB2	3582	protein_coding	potassium voltage-gated channel subfamily B member 2 [Source:HGNC Symbol;Acc:HGNC:6232]	-	7	0	0.0369462	0
ENSG00000250295	10.3539	1.39e-17	6.38985	0.00922396	RDH10-AS1	3801	antisense	RDH10 antisense RNA 1 [Source:HGNC Symbol;Acc:HGNC:51658]	-	10	0	0.136308	0
ENSG00000250569	8.2837	1.39e-17	6.07222	0.0219002	NTAN1P2	940	processed_pseudogene	N-terminal asparagine amidase pseudogene 2 [Source:HGNC Symbol;Acc:HGNC:45262]	-	8	0	0.160901	0
ENSG00000164938	587.936	189.352	1.63391	0.0163327	TP53INP1	5676	protein_coding	tumor protein p53 inducible nuclear protein 1 [Source:HGNC Symbol;Acc:HGNC:18022]	-	568	196	1.90603	0.605269
ENSG00000272037	14.4942	1.92924	2.82887	0.0295884	AP002907.1	1430	antisense	novel transcript, antisense to UBR5	-	14	2	0.185093	0.0243334
ENSG00000154188	1226.59	485.944	1.33555	0.0460641	ANGPT1	7128	protein_coding	angiopoietin 1 [Source:HGNC Symbol;Acc:HGNC:484]	-	1185	503	11.0689	4.32381
ENSG00000187955	68.3191	23.1835	1.55384	0.0414441	COL14A1	8647	protein_coding	collagen type XIV alpha 1 chain [Source:HGNC Symbol;Acc:HGNC:2191]	-	66	24	0.367105	0.122848
ENSG00000248690	54.8629	16.4208	1.73233	0.026091	HAS2-AS1	3533	processed_transcript	HAS2 antisense RNA 1 [Source:HGNC Symbol;Acc:HGNC:34340]	-	53	17	1.26517	0.37345
ENSG00000184156	266.022	95.6407	1.47458	0.0335886	KCNQ3	12646	protein_coding	potassium voltage-gated channel subfamily Q member 3 [Source:HGNC Symbol;Acc:HGNC:6297]	-	257	99	0.997705	0.353684
ENSG00000253288	7.24861	1.39e-17	5.88264	0.0347826	AC046195.1	4171	lincRNA	novel transcript	-	7	0	0.031729	0
ENSG00000180155	139.74	47.3359	1.55911	0.0281704	LYNX1	5022	protein_coding	Ly6/neurotoxin 1 [Source:HGNC Symbol;Acc:HGNC:29604]	-	135	49	1.32656	0.443098
ENSG00000272172	20.7048	1.92924	3.33974	0.00455058	AC138696.2	223	antisense	novel transcript, antisense to ZNF696	-	20	2	1.6956	0.156039
ENSG00000107014	1.39e-17	6.75979	-5.78486	0.0347826	RLN2	1278	protein_coding	relaxin 2 [Source:HGNC Symbol;Acc:HGNC:10027]	-	0	7	0	0.127527
ENSG00000137033	54.8629	8.69199	2.64022	0.00227848	IL33	3253	protein_coding	interleukin 33 [Source:HGNC Symbol;Acc:HGNC:16028]	-	53	9	0.565471	0.0883665
ENSG00000184995	63.1436	12.5564	2.31839	0.00358121	IFNE	1475	protein_coding	interferon epsilon [Source:HGNC Symbol;Acc:HGNC:18163]	-	61	13	0.781872	0.153342
ENSG00000279670	22.775	2.89536	2.921	0.00728936	AL359922.3	1670	TEC	TEC	-	22	3	0.24906	0.0312546
ENSG00000260412	24.8452	4.82758	2.33296	0.019615	AL353746.1	6881	sense_overlapping	novel transcript, overlapping LINGO2	-	24	5	0.0659413	0.0126423
ENSG00000277778	159.407	56.9969	1.48164	0.0368188	PGM5P2	1980	transcribed_unprocessed_pseudogene	phosphoglucomutase 5 pseudogene 2 [Source:HGNC Symbol;Acc:HGNC:18965]	-	154	59	1.92688	0.679355
ENSG00000204706	34.161	5.79368	2.53346	0.00745943	MAMDC2-AS1	9862	antisense	MAMDC2 antisense RNA 1 [Source:HGNC Symbol;Acc:HGNC:48719]	-	33	6	0.81876	0.136995
ENSG00000165072	468.9	138.149	1.7621	0.0103128	MAMDC2	3854	protein_coding	MAM domain containing 2 [Source:HGNC Symbol;Acc:HGNC:23673]	-	453	143	4.17775	1.21364
ENSG00000165181	13.4592	1.39e-17	6.76439	0.00286389	C9orf84	6276	protein_coding	chromosome 9 open reading frame 84 [Source:HGNC Symbol;Acc:HGNC:26535]	-	13	0	0.0575051	0
ENSG00000182752	17732.2	5417.87	1.71055	0.0108738	PAPPA	11573	protein_coding	pappalysin 1 [Source:HGNC Symbol;Acc:HGNC:8602]	-	17131	5608	80.2869	24.1869
ENSG00000235865	52.7927	12.5564	2.06064	0.00959873	GSN-AS1	4763	antisense	GSN antisense RNA 1 [Source:HGNC Symbol;Acc:HGNC:23372]	-	51	13	0.202436	0.0474867
ENSG00000224020	51.7576	7.72589	2.72372	0.00194868	MIR181A2HG	662	antisense	MIR181A2 host gene [Source:HGNC Symbol;Acc:HGNC:37188]	-	50	8	1.42794	0.210252
ENSG00000160447	423.356	1266.55	-1.58069	0.0189205	PKN3	3375	protein_coding	protein kinase N3 [Source:HGNC Symbol;Acc:HGNC:17999]	-	409	1311	4.91266	14.4913
ENSG00000126878	7.24861	27.0479	-1.88246	0.0380057	AIF1L	5299	protein_coding	allograft inflammatory factor 1 like [Source:HGNC Symbol;Acc:HGNC:28904]	-	7	28	0.0642123	0.236368
ENSG00000196366	1.39e-17	14.4886	-6.87037	0.00140897	C9orf163	2573	lincRNA	chromosome 9 open reading frame 163 [Source:HGNC Symbol;Acc:HGNC:26718]	-	0	15	0	0.101468
ENSG00000213213	47.6172	14.4886	1.70759	0.029826	CCDC183	2964	protein_coding	coiled-coil domain containing 183 [Source:HGNC Symbol;Acc:HGNC:28236]	-	46	15	0.657846	0.19741
ENSG00000186193	550.672	2438.43	-2.14644	0.00171326	SAPCD2	3848	protein_coding	suppressor APC domain containing 2 [Source:HGNC Symbol;Acc:HGNC:28055]	-	532	2524	2.61381	11.412
ENSG00000198435	20.7048	76.3188	-1.87601	0.0159545	NRARP	1770	protein_coding	NOTCH regulated ankyrin repeat protein [Source:HGNC Symbol;Acc:HGNC:33843]	-	20	79	0.213626	0.776538
ENSG00000277290	24.8452	2.89536	3.04588	0.00472911	AC136475.10	385	processed_pseudogene	signal recognition particle 19kDa (SRP19) pseudogene	-	24	3	1.17855	0.135572
ENSG00000185522	20.7048	4.82758	2.07136	0.042606	LMNTD2	2934	protein_coding	lamin tail domain containing 2 [Source:HGNC Symbol;Acc:HGNC:28561]	-	20	5	0.327659	0.075383
ENSG00000184956	8.2837	1.39e-17	6.07222	0.0219002	MUC6	8428	protein_coding	mucin 6, oligomeric mucus/gel-forming [Source:HGNC Symbol;Acc:HGNC:7517]	-	8	0	0.0629149	0
ENSG00000244242	44.5119	11.5903	1.9294	0.0251215	IFITM10	4784	protein_coding	interferon induced transmembrane protein 10 [Source:HGNC Symbol;Acc:HGNC:40022]	-	43	12	0.344326	0.0884289
ENSG00000130600	16.5644	56.0308	-1.75083	0.0305515	H19	2897	processed_transcript	H19, imprinted maternally expressed transcript [Source:HGNC Symbol;Acc:HGNC:4713]	-	16	58	0.256134	0.854451
ENSG00000269821	290.864	102.403	1.50489	0.0285661	KCNQ1OT1	91667	antisense	KCNQ1 opposite strand/antisense transcript 1 [Source:HGNC Symbol;Acc:HGNC:6295]	-	281	106	0.057955	0.0201188
ENSG00000236710	7.24861	1.39e-17	5.88264	0.0347826	AC108448.2	730	processed_pseudogene	proteasome (prosome, macropain) subunit, alpha type, 1 (PSMA1) pseudogene	-	7	0	0.18129	0
ENSG00000254480	7.24861	1.39e-17	5.88264	0.0347826	AC015689.1	462	lincRNA	uncharacterized LOC100506082 [Source:NCBI gene;Acc:100506082]	-	7	0	0.286453	0
ENSG00000166341	266.022	766.112	-1.52559	0.0241361	DCHS1	10765	protein_coding	dachsous cadherin-related 1 [Source:HGNC Symbol;Acc:HGNC:13681]	-	257	793	0.451354	1.28165
ENSG00000251364	10.3539	1.39e-17	6.38985	0.00922396	AC107884.1	7284	antisense	uncharacterized LOC100506258 [Source:NCBI gene;Acc:100506258]	-	10	0	0.163546	0
ENSG00000183801	10.3539	35.7427	-1.77573	0.0334902	OLFML1	3436	protein_coding	olfactomedin like 1 [Source:HGNC Symbol;Acc:HGNC:24473]	-	10	37	0.122131	0.415853
ENSG00000245573	54.8629	17.3869	1.65047	0.0333343	BDNF-AS	3726	antisense	BDNF antisense RNA [Source:HGNC Symbol;Acc:HGNC:20608]	-	53	18	0.773159	0.241644
ENSG00000246250	8.2837	1.39e-17	6.07222	0.0219002	AC087521.2	3296	antisense	novel transcript	-	8	0	0.153239	0
ENSG00000254639	7.24861	26.0818	-1.83024	0.0447917	AC116021.1	653	lincRNA	novel transcript	-	7	27	0.202667	0.719382
ENSG00000200090	23.8101	4.82758	2.27187	0.0237107	RF00019	99	misc_RNA		-	23	5	4.39228	0.878706
ENSG00000214872	1.39e-17	7.72589	-5.97423	0.0219002	SMTNL1	1649	protein_coding	smoothelin like 1 [Source:HGNC Symbol;Acc:HGNC:32394]	-	0	8	0	0.0874291
ENSG00000167992	126.284	27.0479	2.21768	0.00298796	VWCE	4874	protein_coding	von Willebrand factor C and EGF domains [Source:HGNC Symbol;Acc:HGNC:26487]	-	122	28	1.25286	0.264614
ENSG00000250659	14.4942	1.92924	2.82887	0.0295884	AP001363.1	264	antisense	novel transcript	-	14	2	1.00259	0.131806
ENSG00000269038	1.39e-17	10.6242	-6.42739	0.00614931	AP001462.1	452	lincRNA	novel transcript	-	0	11	0	0.423412
ENSG00000245532	6237.47	1488.75	2.06676	0.00237456	NEAT1	22767	lincRNA	nuclear paraspeckle assembly transcript 1 [Source:HGNC Symbol;Acc:HGNC:30815]	-	6026	1541	23.5435	5.54059
ENSG00000254461	35.1961	7.72589	2.16896	0.0174854	AP001107.4	539	antisense	novel transcript	-	34	8	1.19258	0.258232
ENSG00000200152	10.3539	1.39e-17	6.38985	0.00922396	RNU6-216P	104	snRNA	RNA, U6 small nuclear 216, pseudogene [Source:HGNC Symbol;Acc:HGNC:47179]	-	10	0	1.81788	0
ENSG00000202314	12.4241	0.963137	3.52348	0.0197869	SNORD6	73	snoRNA	small nucleolar RNA, C/D box 6 [Source:HGNC Symbol;Acc:HGNC:32703]	-	12	1	3.10782	0.238334
ENSG00000149212	331.233	130.42	1.3438	0.0488003	SESN3	10573	protein_coding	sestrin 3 [Source:HGNC Symbol;Acc:HGNC:23060]	-	320	135	2.47845	0.962221
ENSG00000255337	1.39e-17	8.69199	-6.1416	0.0140787	AP001830.1	692	antisense	uncharacterized LOC101928424 [Source:NCBI gene;Acc:101928424]	-	0	9	0	0.22628
ENSG00000254428	26.9154	4.82758	2.44788	0.0135382	AP003392.1	523	antisense	novel transcript, antisense to CCDC84	-	26	5	0.939874	0.166333
ENSG00000154146	244.285	728.434	-1.57577	0.0199112	NRGN	1309	protein_coding	neurogranin [Source:HGNC Symbol;Acc:HGNC:8000]	-	236	754	3.69967	10.8776
ENSG00000254694	7.24861	1.39e-17	5.88264	0.0347826	AP001893.1	362	antisense	novel transcript	-	7	0	0.365584	0
ENSG00000120457	8.2837	1.39e-17	6.07222	0.0219002	KCNJ5	6109	protein_coding	potassium voltage-gated channel subfamily J member 5 [Source:HGNC Symbol;Acc:HGNC:6266]	-	8	0	0.0502817	0
ENSG00000183715	243.25	61.8274	1.97387	0.00543149	OPCML	7583	protein_coding	opioid binding protein/cell adhesion molecule like [Source:HGNC Symbol;Acc:HGNC:8143]	-	235	64	1.22091	0.30599
ENSG00000151632	31.0557	5.79368	2.39648	0.0120652	AKR1C2	6461	protein_coding	aldo-keto reductase family 1 member C2 [Source:HGNC Symbol;Acc:HGNC:385]	-	30	6	0.454469	0.0836461
ENSG00000228302	22.775	4.82758	2.20808	0.0287437	AL512770.1	2510	antisense	novel transcript	-	22	5	0.298158	0.0623598
ENSG00000151468	8.2837	38.641	-2.20546	0.0100416	CCDC3	3683	protein_coding	coiled-coil domain containing 3 [Source:HGNC Symbol;Acc:HGNC:23813]	-	8	40	0.0511835	0.235511
ENSG00000239665	464.76	184.522	1.33207	0.0486793	AL157392.3	15012	processed_transcript	novel transcript	-	449	191	10.4285	4.08242
ENSG00000120594	742.165	284.996	1.38039	0.0405683	PLXDC2	12567	protein_coding	plexin domain containing 2 [Source:HGNC Symbol;Acc:HGNC:21013]	-	717	295	2.3653	0.895572
ENSG00000265763	52.7927	144.912	-1.45471	0.0414348	ZNF488	3496	protein_coding	zinc finger protein 488 [Source:HGNC Symbol;Acc:HGNC:23535]	zf-C2H2	51	150	0.280781	0.759976
ENSG00000235618	3.10827	16.4208	-2.35701	0.0381992	FAM21EP	2549	transcribed_unprocessed_pseudogene	family with sequence similarity 21 member E, pseudogene [Source:HGNC Symbol;Acc:HGNC:45010]	-	3	17	0.0417964	0.217961
ENSG00000231131	370.566	142.979	1.37311	0.0445548	LNCAROD	2007	lincRNA	lncRNA activating regulator of DKK1 [Source:HGNC Symbol;Acc:HGNC:50913]	-	358	148	10.365	3.94328
ENSG00000221184	24.8452	4.82758	2.33296	0.019615	MIR1254-1	97	miRNA	microRNA 1254-1 [Source:HGNC Symbol;Acc:HGNC:35319]	-	24	5	4.67775	0.896824
ENSG00000165730	4.14335	19.3191	-2.18882	0.0365207	STOX1	3904	protein_coding	storkhead box 1 [Source:HGNC Symbol;Acc:HGNC:23508]	-	4	20	0.0306045	0.140821
ENSG00000229097	43.4768	13.5225	1.67536	0.0378812	CALM2P2	440	processed_pseudogene	calmodulin 2 pseudogene 2 [Source:HGNC Symbol;Acc:HGNC:1447]	-	42	14	1.80466	0.553585
ENSG00000237512	13.4592	1.92924	2.72291	0.0396963	UNC5B-AS1	707	antisense	UNC5B antisense RNA 1 [Source:HGNC Symbol;Acc:HGNC:45096]	-	13	2	0.439673	0.0622482
ENSG00000168209	178.039	791.231	-2.15115	0.00186382	DDIT4	2058	protein_coding	DNA damage inducible transcript 4 [Source:HGNC Symbol;Acc:HGNC:24944]	-	172	819	3.22921	14.1502
ENSG00000156042	28.9855	6.75979	2.07932	0.0275183	CFAP70	7428	protein_coding	cilia and flagella associated protein 70 [Source:HGNC Symbol;Acc:HGNC:30726]	-	28	7	0.202048	0.0464842
ENSG00000272140	25.8803	5.79368	2.1346	0.0281231	AC022400.5	1192	lincRNA	novel transcript	-	25	6	0.594526	0.131309
ENSG00000242338	52.7927	7.72589	2.75222	0.00173404	BMS1P4	1982	transcribed_unprocessed_pseudogene	BMS1, ribosome biogenesis factor pseudogene 4 [Source:HGNC Symbol;Acc:HGNC:23652]	-	51	8	0.632679	0.0913301
ENSG00000279689	16.5644	0.963137	3.93492	0.00547934	AC022400.8	3599	TEC	TEC	-	16	1	0.0840497	0.00483423
ENSG00000236467	23.8101	2.89536	2.98479	0.00585897	KCNMA1-AS1	7061	antisense	KCNMA1 antisense RNA 1 [Source:HGNC Symbol;Acc:HGNC:51213]	-	23	3	0.405253	0.0486441
ENSG00000227896	6.21352	27.0479	-2.10079	0.0236355	AL731569.1	3058	antisense	novel transcript	-	6	28	0.0370947	0.159305
ENSG00000230928	10.3539	1.39e-17	6.38985	0.00922396	AL139241.1	1168	antisense	novel transcript	-	10	0	0.161866	0
ENSG00000075826	256.706	64.7256	1.98555	0.0050591	SEC31B	7938	protein_coding	SEC31 homolog B, COPII coat complex component [Source:HGNC Symbol;Acc:HGNC:23197]	-	248	67	1.77534	0.441383
ENSG00000138111	12.4241	37.6749	-1.59126	0.0497057	MFSD13A	3526	protein_coding	major facilitator superfamily domain containing 13A [Source:HGNC Symbol;Acc:HGNC:26196]	-	12	39	0.224181	0.670491
ENSG00000273891	18.6346	3.86147	2.23319	0.0365207	AL731566.1	1937	antisense	novel transcript, antisense to NSMCE4A	-	18	4	0.175687	0.0359285
ENSG00000226900	1.39e-17	8.69199	-6.1416	0.0140787	AL451069.1	634	lincRNA	novel transcript	-	0	9	0	0.24698
ENSG00000130643	10.3539	1.39e-17	6.38985	0.00922396	CALY	3010	protein_coding	calcyon neuron specific vesicular protein [Source:HGNC Symbol;Acc:HGNC:17938]	-	10	0	0.185899	0
ENSG00000273336	11.389	0.963137	3.39925	0.0279694	OR7M1P	533	unprocessed_pseudogene	olfactory receptor family 7 subfamily M member 1 pseudogene [Source:HGNC Symbol;Acc:HGNC:15128]	-	11	1	0.390179	0.0326424
ENSG00000010379	10.3539	1.39e-17	6.38985	0.00922396	SLC6A13	4243	protein_coding	solute carrier family 6 member 13 [Source:HGNC Symbol;Acc:HGNC:11046]	-	10	0	0.222161	0
ENSG00000118971	701.796	186.454	1.9115	0.00525956	CCND2	7157	protein_coding	cyclin D2 [Source:HGNC Symbol;Acc:HGNC:1583]	-	678	193	6.49024	1.7002
ENSG00000139194	115.933	34.7766	1.73333	0.0183348	RBP5	1369	protein_coding	retinol binding protein 5 [Source:HGNC Symbol;Acc:HGNC:15847]	-	112	36	3.23277	0.956247
ENSG00000139187	3.10827	15.4547	-2.27023	0.0381992	KLRG1	2598	protein_coding	killer cell lectin like receptor G1 [Source:HGNC Symbol;Acc:HGNC:6380]	-	3	16	0.0733736	0.360122
ENSG00000256667	80.7402	28.014	1.52275	0.0411028	KLRA1P	2457	transcribed_unprocessed_pseudogene	killer cell lectin like receptor A1, pseudogene [Source:HGNC Symbol;Acc:HGNC:6372]	-	78	29	0.931562	0.318732
ENSG00000212127	35.1961	9.65809	1.85163	0.038112	TAS2R14	2350	protein_coding	taste 2 receptor member 14 [Source:HGNC Symbol;Acc:HGNC:14920]	-	34	10	0.365228	0.0988545
ENSG00000212125	15.5293	1.92924	2.92759	0.0222081	TAS2R15P	928	unprocessed_pseudogene	taste 2 receptor member 15 pseudogene [Source:HGNC Symbol;Acc:HGNC:19106]	-	15	2	0.305591	0.0374965
ENSG00000213782	77.6349	21.2513	1.86277	0.0138795	DDX47	5040	protein_coding	DEAD-box helicase 47 [Source:HGNC Symbol;Acc:HGNC:18682]	-	75	22	1.16799	0.315292
ENSG00000197837	4.14335	24.1496	-2.50889	0.0126381	HIST4H4	2578	protein_coding	histone cluster 4 H4 [Source:HGNC Symbol;Acc:HGNC:20510]	-	4	25	0.096582	0.555504
ENSG00000179256	13.4592	0.963137	3.63785	0.0141459	SMCO3	2104	protein_coding	single-pass membrane protein with coiled-coil domains 3 [Source:HGNC Symbol;Acc:HGNC:34401]	-	13	1	0.116814	0.0082692
ENSG00000274987	7.24861	1.39e-17	5.88264	0.0347826	AC092794.1	582	antisense	novel transcript, antisense to KRAS	-	7	0	0.227391	0
ENSG00000135519	11.389	45.4037	-1.98386	0.0160393	KCNH3	4340	protein_coding	potassium voltage-gated channel subfamily H member 3 [Source:HGNC Symbol;Acc:HGNC:6252]	-	11	47	0.111809	0.439637
ENSG00000257298	13.4592	0.963137	3.63785	0.0141459	AC008147.2	4713	sense_intronic	novel transcript, sense intronic to LIMA1	-	13	1	0.0521487	0.00369157
ENSG00000170442	7.24861	30.9122	-2.07428	0.0200777	KRT86	2394	protein_coding	keratin 86 [Source:HGNC Symbol;Acc:HGNC:6463]	-	7	32	0.0815413	0.343037
ENSG00000135477	1.03812	9.65809	-3.07656	0.0399705	KRT87P	1778	transcribed_unprocessed_pseudogene	keratin 87 pseudogene [Source:HGNC Symbol;Acc:HGNC:30198]	-	1	10	0.0119506	0.109977
ENSG00000205426	82.8104	283.064	-1.77177	0.0112716	KRT81	1929	protein_coding	keratin 81 [Source:HGNC Symbol;Acc:HGNC:6458]	-	80	293	0.880882	2.96897
ENSG00000260597	199.776	68.59	1.54051	0.0287106	AC012531.1	2680	lincRNA	novel transcript	-	193	71	1.36151	0.460927
ENSG00000224713	18.6346	3.86147	2.23319	0.0365207	AC025165.1	2600	antisense	novel transcript, antisense to ARHGEF25	-	18	4	0.257418	0.0526426
ENSG00000250280	7.24861	1.39e-17	5.88264	0.0347826	AC026124.1	3457	sense_intronic	novel transcript	-	7	0	0.0382822	0
ENSG00000277945	41.4067	10.6242	1.9495	0.0255173	AC107308.1	301	sense_intronic	novel transcript, sense intronic to HMGA2	-	40	11	2.51241	0.635821
ENSG00000197301	137.67	36.7088	1.90328	0.00924429	AC090673.1	6033	antisense	uncharacterized LOC100129940 [Source:NCBI gene;Acc:100129940]	-	133	38	1.38616	0.364465
ENSG00000256083	31.0557	3.86147	2.9663	0.00330473	AC090673.2	454	antisense	novel transcript, antisense to HMGA2	-	30	4	1.24929	0.15329
ENSG00000279530	17.5995	3.86147	2.15129	0.0456519	AC092881.1	2733	TEC	TEC	-	17	4	0.120601	0.0261139
ENSG00000277130	10.3539	1.39e-17	6.38985	0.00922396	AC073569.3	682	sense_intronic	novel transcript, antisense to PPP1R12A	-	10	0	0.277213	0
ENSG00000174527	20.7048	1.92924	3.33974	0.00455058	MYO1H	4792	protein_coding	myosin IH [Source:HGNC Symbol;Acc:HGNC:13879]	-	20	2	0.19964	0.0183721
ENSG00000111331	378.847	989.28	-1.38449	0.0394572	OAS3	8251	protein_coding	2'-5'-oligoadenylate synthetase 3 [Source:HGNC Symbol;Acc:HGNC:8088]	-	366	1024	4.06794	10.4738
ENSG00000277566	1.39e-17	6.75979	-5.78486	0.0347826	AC089999.2	577	sense_intronic	novel transcript, sense intronic to TPCN1	-	0	7	0	0.211072
ENSG00000182782	1.39e-17	6.75979	-5.78486	0.0347826	HCAR2	2051	protein_coding	hydroxycarboxylic acid receptor 2 [Source:HGNC Symbol;Acc:HGNC:24827]	-	0	7	0	0.0593802
ENSG00000270048	7.24861	1.39e-17	5.88264	0.0347826	AC068790.4	263	sense_intronic	novel transcript, sense intronic to CCDC92	-	7	0	0.503199	0
ENSG00000279233	90.056	24.1496	1.89316	0.0118698	AC122688.3	3467	TEC	novel transcript	-	87	25	0.47442	0.125457
ENSG00000279700	8.2837	1.39e-17	6.07222	0.0219002	AC131212.2	1355	TEC	novel transcript	-	8	0	0.111622	0
ENSG00000223685	26.9154	5.79368	2.19092	0.0236355	LINC00571	1183	lincRNA	long intergenic non-protein coding RNA 571 [Source:HGNC Symbol;Acc:HGNC:43721]	-	26	6	0.956331	0.203094
ENSG00000165837	7.24861	1.39e-17	5.88264	0.0347826	ERICH6B	2940	protein_coding	glutamate rich 6B [Source:HGNC Symbol;Acc:HGNC:26523]	-	7	0	0.10562	0
ENSG00000235903	1.39e-17	6.75979	-5.78486	0.0347826	CPB2-AS1	6803	antisense	CPB2 antisense RNA 1 [Source:HGNC Symbol;Acc:HGNC:39898]	-	0	7	0	0.0569638
ENSG00000136167	100.407	345.86	-1.78311	0.00989464	LCP1	5061	protein_coding	lymphocyte cytosolic protein 1 [Source:HGNC Symbol;Acc:HGNC:6528]	-	97	358	1.13272	3.8472
ENSG00000223458	7.24861	1.39e-17	5.88264	0.0347826	LMO7DN-IT1	321	lincRNA	LMO7DN intronic transcript 1 [Source:HGNC Symbol;Acc:HGNC:49790]	-	7	0	0.412279	0
ENSG00000274204	10.3539	0.963137	3.26332	0.0399705	AL138689.1	668	sense_intronic	novel transcript, sense intronic to EFNB2	-	10	1	0.283023	0.0260455
ENSG00000224821	13.4592	1.92924	2.72291	0.0396963	COL4A2-AS2	1522	antisense	COL4A2 antisense 2 [Source:HGNC Symbol;Acc:HGNC:39849]	-	13	2	0.161483	0.0228625
ENSG00000232814	16.5644	2.89536	2.46452	0.0381992	COL4A2-AS1	540	antisense	COL4A2 antisense RNA 1 [Source:HGNC Symbol;Acc:HGNC:40156]	-	16	3	0.560175	0.0966577
ENSG00000233695	165.618	42.5054	1.95887	0.00614936	GAS6-AS1	7169	antisense	GAS6 antisense RNA 1 [Source:HGNC Symbol;Acc:HGNC:39826]	-	160	44	0.673258	0.170383
ENSG00000100889	967.815	2475.14	-1.3546	0.0423414	PCK2	4189	protein_coding	phosphoenolpyruvate carboxykinase 2, mitochondrial [Source:HGNC Symbol;Acc:HGNC:8725]	-	935	2562	12.5726	31.7032
ENSG00000199804	9.31879	1.39e-17	6.23976	0.0140787	RNA5SP383	120	rRNA_pseudogene	RNA, 5S ribosomal pseudogene 383 [Source:HGNC Symbol;Acc:HGNC:43283]	-	9	0	1.41794	0
ENSG00000129467	81.7753	24.1496	1.7542	0.0195849	ADCY4	8067	protein_coding	adenylate cyclase 4 [Source:HGNC Symbol;Acc:HGNC:235]	-	79	25	0.833464	0.242723
ENSG00000274012	565.164	1664.58	-1.55822	0.0204288	RN7SL2	300	misc_RNA	RNA, 7SL, cytoplasmic 2 [Source:HGNC Symbol;Acc:HGNC:23134]	-	546	1723	34.4088	99.9247
ENSG00000251756	10.3539	1.39e-17	6.38985	0.00922396	RNA5SP385	110	rRNA_pseudogene	RNA, 5S ribosomal pseudogene 385 [Source:HGNC Symbol;Acc:HGNC:43285]	-	10	0	1.71872	0
ENSG00000207004	24.8452	3.86147	2.64582	0.0103313	RNU6-301P	107	snRNA	RNA, U6 small nuclear 301, pseudogene [Source:HGNC Symbol;Acc:HGNC:47264]	-	24	4	4.24058	0.650407
ENSG00000271075	11.389	0.963137	3.39925	0.0279694	AL139317.4	760	processed_pseudogene	golgi membrane protein 1 (GOLM1) pseudogene	-	11	1	0.273638	0.0228926
ENSG00000100557	7.24861	1.39e-17	5.88264	0.0347826	CCDC198	4107	protein_coding	coiled-coil domain containing 198 [Source:HGNC Symbol;Acc:HGNC:20189]	-	7	0	0.123223	0
ENSG00000259969	54.8629	11.5903	2.2303	0.00782773	AL049838.1	981	sense_overlapping	novel transcript, overlapping C14orf37	-	53	12	1.02142	0.212824
ENSG00000259116	9.31879	1.39e-17	6.23976	0.0140787	AL049869.3	1234	antisense	uncharacterized LOC102723809 [Source:NCBI gene;Acc:102723809]	-	9	0	0.195579	0
ENSG00000126803	657.287	1713.85	-1.38249	0.0386868	HSPA2	5777	protein_coding	heat shock protein family A (Hsp70) member 2 [Source:HGNC Symbol;Acc:HGNC:5235]	-	635	1774	4.1772	10.7393
ENSG00000119630	12.4241	46.3698	-1.88992	0.020157	PGF	5962	protein_coding	placental growth factor [Source:HGNC Symbol;Acc:HGNC:8893]	-	12	48	0.147032	0.541233
ENSG00000165548	1.03812	9.65809	-3.07656	0.0399705	TMEM63C	6363	protein_coding	transmembrane protein 63C [Source:HGNC Symbol;Acc:HGNC:23787]	-	1	10	0.0160765	0.147945
ENSG00000211448	333.303	118.827	1.48695	0.0307562	DIO2	7494	protein_coding	iodothyronine deiodinase 2 [Source:HGNC Symbol;Acc:HGNC:2884]	-	322	123	2.80928	0.987541
ENSG00000165929	1.03812	9.65809	-3.07656	0.0399705	TC2N	6147	protein_coding	tandem C2 domains, nuclear [Source:HGNC Symbol;Acc:HGNC:19859]	-	1	10	0.00753825	0.0693716
ENSG00000214548	18587.2	5966.61	1.6393	0.0144511	MEG3	23224	lincRNA	maternally expressed 3 [Source:HGNC Symbol;Acc:HGNC:14575]	-	17957	6176	184.107	58.2714
ENSG00000201700	25.8803	3.86147	2.70442	0.00847458	SNORD113-3	72	snoRNA	small nucleolar RNA, C/D box 113-3 [Source:HGNC Symbol;Acc:HGNC:32982]	-	25	4	6.56456	0.966577
ENSG00000207959	7.24861	1.39e-17	5.88264	0.0347826	MIR656	78	miRNA	microRNA 656 [Source:HGNC Symbol;Acc:HGNC:32912]	-	7	0	1.69669	0
ENSG00000166165	149.056	492.707	-1.72407	0.0118936	CKB	2669	protein_coding	creatine kinase B [Source:HGNC Symbol;Acc:HGNC:1991]	-	144	510	3.52649	11.4938
ENSG00000270108	28.9855	4.82758	2.55432	0.00944813	AL049840.5	552	sense_intronic	novel transcript, sense intronic to KLC1	-	28	5	0.958996	0.157594
ENSG00000269940	33.1259	4.82758	2.74619	0.0047504	AL049840.3	611	sense_intronic	novel transcript, sense intronic to KLC1	-	32	5	0.990163	0.142376
ENSG00000274471	78.67	27.0479	1.53573	0.0396879	AC242376.2	2173	transcribed_unprocessed_pseudogene	hect domain and RLD 2 (HERC2) pseudogene	-	76	28	1.04956	0.355847
ENSG00000254585	82.8104	20.2852	2.02245	0.00781633	MAGEL2	4319	protein_coding	MAGE family member L2 [Source:HGNC Symbol;Acc:HGNC:6814]	-	80	21	0.351085	0.0848111
ENSG00000273173	15.5293	0.963137	3.84253	0.00744743	SNURF	1175	protein_coding	SNRPN upstream reading frame [Source:HGNC Symbol;Acc:HGNC:11171]	-	15	1	0.479035	0.0293892
ENSG00000271347	41.4067	9.65809	2.08533	0.0178617	AC124312.5	268	sense_intronic	novel transcript	-	40	10	2.82178	0.649194
ENSG00000257151	239.109	82.1154	1.54044	0.0267291	PWAR6	4618	lincRNA	Prader Willi/Angelman region RNA 6 [Source:HGNC Symbol;Acc:HGNC:49129]	-	231	85	0.945706	0.320239
ENSG00000207279	28.9855	7.72589	1.88995	0.0421466	SNORD116-24	92	snoRNA	small nucleolar RNA, C/D box 116-24 [Source:HGNC Symbol;Acc:HGNC:33090]	-	28	8	5.75398	1.5129
ENSG00000178115	8.2837	1.39e-17	6.07222	0.0219002	GOLGA8Q	2137	protein_coding	golgin A8 family member Q [Source:HGNC Symbol;Acc:HGNC:44408]	-	8	0	0.118625	0
ENSG00000175265	588.971	221.233	1.41209	0.0367232	GOLGA8A	6750	protein_coding	golgin A8 family member A [Source:HGNC Symbol;Acc:HGNC:31972]	-	569	229	3.84058	1.42243
ENSG00000215252	787.709	233.793	1.75187	0.0101525	GOLGA8B	7670	protein_coding	golgin A8 family member B [Source:HGNC Symbol;Acc:HGNC:31973]	-	761	242	5.89406	1.72487
ENSG00000175746	7.24861	1.39e-17	5.88264	0.0347826	C15orf54	3078	lincRNA	chromosome 15 open reading frame 54 (putative) [Source:HGNC Symbol;Acc:HGNC:33797]	-	7	0	0.0656781	0
ENSG00000276107	152.162	32.8444	2.20744	0.00278468	AC037198.1	733	sense_intronic	novel transcript, sense intronic to THBS1	-	147	34	3.7915	0.807019
ENSG00000188277	35.1961	5.79368	2.57637	0.00638213	C15orf62	2370	protein_coding	chromosome 15 open reading frame 62 [Source:HGNC Symbol;Acc:HGNC:34489]	-	34	6	0.271224	0.0440465
ENSG00000166145	46.5821	137.183	-1.55582	0.0314609	SPINT1	3542	protein_coding	serine peptidase inhibitor, Kunitz type 1 [Source:HGNC Symbol;Acc:HGNC:11246]	-	45	142	0.7216	2.09548
ENSG00000137860	7.24861	1.39e-17	5.88264	0.0347826	SLC28A2	5192	protein_coding	solute carrier family 28 member 2 [Source:HGNC Symbol;Acc:HGNC:11002]	-	7	0	0.0726353	0
ENSG00000140285	875.692	335.233	1.38491	0.0392983	FGF7	6657	protein_coding	fibroblast growth factor 7 [Source:HGNC Symbol;Acc:HGNC:3685]	-	846	347	7.1982	2.71703
ENSG00000140284	18.6346	56.0308	-1.58211	0.0475904	SLC27A2	2802	protein_coding	solute carrier family 27 member 2 [Source:HGNC Symbol;Acc:HGNC:10996]	-	18	58	0.195804	0.580614
ENSG00000247982	36.2312	8.69199	2.04326	0.0230912	LINC00926	3669	lincRNA	long intergenic non-protein coding RNA 926 [Source:HGNC Symbol;Acc:HGNC:27514]	-	35	9	0.391311	0.0925993
ENSG00000259498	267.057	60.8613	2.13118	0.00274686	TPM1-AS	3354	antisense	TPM1 antisense RNA [Source:HGNC Symbol;Acc:HGNC:53635]	-	258	63	2.04774	0.460159
ENSG00000281183	48.6523	14.4886	1.73853	0.0269842	NPTN-IT1	2283	sense_intronic	NPTN intronic transcript 1 [Source:HGNC Symbol;Acc:HGNC:45091]	-	47	15	0.389215	0.114313
ENSG00000183476	1.39e-17	6.75979	-5.78486	0.0347826	SH2D7	2881	protein_coding	SH2 domain containing 7 [Source:HGNC Symbol;Acc:HGNC:34549]	-	0	7	0	0.0495882
ENSG00000259562	19.6697	1.92924	3.2662	0.00583707	AC090607.2	695	transcribed_processed_pseudogene	zinc finger CCHC-type and RNA binding motif 1 (ZCRB1) pseudogene	-	19	2	0.516853	0.0500673
ENSG00000058335	11.389	38.641	-1.75189	0.0323868	RASGRF1	9929	protein_coding	Ras protein specific guanine nucleotide releasing factor 1 [Source:HGNC Symbol;Acc:HGNC:9875]	-	11	40	0.081587	0.273023
ENSG00000278600	56.933	9.65809	2.54358	0.00289655	AC015871.3	2261	sense_intronic	novel transcript, sense intronic to ST20	-	55	10	0.459896	0.07695
ENSG00000259726	5.17843	39.6071	-2.90624	0.00156555	CSPG4P11	4910	unprocessed_pseudogene	chondroitin sulfate proteoglycan 4 pseudogene 11 [Source:HGNC Symbol;Acc:HGNC:48363]	-	5	41	0.0192525	0.145282
ENSG00000225151	55.898	151.674	-1.43818	0.0423613	GOLGA2P7	4915	transcribed_unprocessed_pseudogene	GOLGA2 pseudogene 7 [Source:HGNC Symbol;Acc:HGNC:49516]	-	54	157	0.692619	1.85315
ENSG00000235370	14.4942	1.92924	2.82887	0.0295884	DNM1P51	8796	transcribed_unprocessed_pseudogene	dynamin 1 pseudogene 51 [Source:HGNC Symbol;Acc:HGNC:48500]	-	14	2	0.0570806	0.00750416
ENSG00000230373	33.1259	9.65809	1.76449	0.0495298	GOLGA6L5P	3899	transcribed_unprocessed_pseudogene	golgin A6 family-like 5, pseudogene [Source:HGNC Symbol;Acc:HGNC:30472]	-	32	10	0.382663	0.110047
ENSG00000189136	71.4243	21.2513	1.74268	0.0227557	UBE2Q2P1	3222	transcribed_unprocessed_pseudogene	ubiquitin conjugating enzyme E2 Q2 pseudogene 1 [Source:HGNC Symbol;Acc:HGNC:37439]	-	69	22	1.3863	0.406764
ENSG00000229212	11.389	45.4037	-1.98386	0.0160393	AC044860.1	2972	transcribed_unprocessed_pseudogene	golgin subfamily A member 2 [Source:NCBI gene;Acc:101929479]	-	11	47	0.203289	0.799339
ENSG00000140543	36.2312	8.69199	2.04326	0.0230912	DET1	6853	protein_coding	DET1, COP1 ubiquitin ligase partner [Source:HGNC Symbol;Acc:HGNC:25477]	-	35	9	0.331517	0.0784496
ENSG00000157766	293.969	1339.97	-2.18801	0.0014762	ACAN	10909	protein_coding	aggrecan [Source:HGNC Symbol;Acc:HGNC:319]	-	284	1387	0.881366	3.96119
ENSG00000231439	1.03812	9.65809	-3.07656	0.0399705	WASIR2	1054	lincRNA	WASH and IL9R antisense RNA 2 [Source:HGNC Symbol;Acc:HGNC:38609]	-	1	10	0.0179373	0.16507
ENSG00000236829	2.07319	12.5564	-2.53066	0.0396963	Z97634.1	2291	transcribed_processed_pseudogene	uncharacterized LOC100134368 [Source:NCBI gene;Acc:100134368]	-	2	13	0.0351411	0.210204
ENSG00000127561	39.3365	116.895	-1.56838	0.0292865	SYNGR3	3420	protein_coding	synaptogyrin 3 [Source:HGNC Symbol;Acc:HGNC:11501]	-	38	121	0.602706	1.76611
ENSG00000183971	82.8104	295.623	-1.83437	0.00868611	NPW	1168	protein_coding	neuropeptide W [Source:HGNC Symbol;Acc:HGNC:30509]	-	80	306	2.40457	8.46408
ENSG00000280063	69.3542	22.2174	1.63656	0.0320729	AC012676.5	1955	TEC	tec	-	67	23	0.647927	0.204687
ENSG00000262454	156.302	58.9291	1.40529	0.0474048	MIR193BHG	6049	lincRNA	MIR193B host gene [Source:HGNC Symbol;Acc:HGNC:51945]	-	151	61	2.87203	1.06771
ENSG00000167191	542.392	1386.35	-1.35369	0.0430511	GPRC5B	6667	protein_coding	G protein-coupled receptor class C group 5 member B [Source:HGNC Symbol;Acc:HGNC:13308]	-	524	1435	6.37497	16.0661
ENSG00000166851	4206.62	12296.5	-1.54748	0.0206535	PLK1	4760	protein_coding	polo like kinase 1 [Source:HGNC Symbol;Acc:HGNC:9077]	-	4064	12728	63.3419	182.561
ENSG00000260442	19.6697	76.3188	-1.94956	0.0127712	ATP2A1-AS1	583	antisense	ATP2A1 antisense RNA 1 [Source:HGNC Symbol;Acc:HGNC:51370]	-	19	79	0.660317	2.5266
ENSG00000260853	41.4067	13.5225	1.60518	0.0470814	AC109460.2	1092	antisense	novel transcript, antisense to NFATC2IP	-	40	14	1.35526	0.436519
ENSG00000261067	21.7399	3.86147	2.4542	0.0191124	AC109460.3	5296	processed_transcript	novel transcript	-	21	4	0.0749668	0.0131408
ENSG00000169203	32.0908	8.69199	1.86882	0.0399547	NPIPB12	4331	protein_coding	nuclear pore complex interacting protein family, member B12 [Source:HGNC Symbol;Acc:HGNC:37491]	-	31	9	0.614343	0.164136
ENSG00000260727	37.2663	101.437	-1.44175	0.0454394	SLC7A5P1	537	unprocessed_pseudogene	solute carrier family 7 member 5 pseudogene 1 [Source:HGNC Symbol;Acc:HGNC:29458]	-	36	105	1.26744	3.40192
ENSG00000197471	1.39e-17	7.72589	-5.97423	0.0219002	SPN	7382	protein_coding	sialophorin [Source:HGNC Symbol;Acc:HGNC:11249]	-	0	8	0	0.04987
ENSG00000260167	1.39e-17	7.72589	-5.97423	0.0219002	AC093249.2	482	antisense	novel transcript, antisense to ZNF689	-	0	8	0	0.28877
ENSG00000282034	22.775	2.89536	2.921	0.00728936	AC106886.5	11692	protein_coding	novel transcript	-	22	3	0.0355739	0.00446418
ENSG00000087258	9.31879	32.8444	-1.80428	0.0347653	GNAO1	13697	protein_coding	G protein subunit alpha o1 [Source:HGNC Symbol;Acc:HGNC:4389]	-	9	34	0.0982409	0.341539
ENSG00000205364	2.07319	13.5225	-2.63656	0.0295884	MT1M	942	protein_coding	metallothionein 1M [Source:HGNC Symbol;Acc:HGNC:14296]	-	2	14	0.0713431	0.45958
ENSG00000285979	52.7927	11.5903	2.17493	0.00959873	AC009090.6	3524	antisense	novel transcript, antisense to FAM192A	-	51	12	0.27361	0.0592454
ENSG00000172824	79.7051	28.014	1.50417	0.043614	CES4A	4340	protein_coding	carboxylesterase 4A [Source:HGNC Symbol;Acc:HGNC:26741]	-	77	29	0.814181	0.282189
ENSG00000280334	11.389	1.39e-17	6.52579	0.00614931	AC009084.2	2810	TEC	TEC	-	11	0	0.0740089	0
ENSG00000159713	8.2837	28.014	-1.74328	0.0490758	TPPP3	2618	protein_coding	tubulin polymerization promoting protein family member 3 [Source:HGNC Symbol;Acc:HGNC:24162]	-	8	29	0.124792	0.416298
ENSG00000102981	15.5293	49.2681	-1.65811	0.0452542	PARD6A	1488	protein_coding	par-6 family cell polarity regulator alpha [Source:HGNC Symbol;Acc:HGNC:15943]	-	15	51	0.228701	0.715579
ENSG00000263276	8.2837	1.39e-17	6.07222	0.0219002	AC020978.7	3022	sense_overlapping	novel transcript	-	8	0	0.0500488	0
ENSG00000279649	56.933	19.3191	1.55282	0.0438491	AC020978.9	2704	TEC	novel transcript	-	55	20	0.384551	0.128686
ENSG00000157423	11.389	0.963137	3.39925	0.0279694	HYDIN	23408	protein_coding	HYDIN, axonemal central pair apparatus protein [Source:HGNC Symbol;Acc:HGNC:19368]	-	11	1	0.0825586	0.00690686
ENSG00000259972	31.0557	8.69199	1.8217	0.0459806	AC009120.2	3297	processed_transcript	novel transcript, antisense to PSMD7	-	30	9	0.665701	0.183786
ENSG00000239763	9.31879	1.39e-17	6.23976	0.0140787	AC009120.1	473	processed_pseudogene	ribosomal protein L21 (RPL21) pseudogene	-	9	0	0.359732	0
ENSG00000260884	10.3539	1.39e-17	6.38985	0.00922396	AC009120.3	513	lincRNA	novel transcript	-	10	0	0.368536	0
ENSG00000261783	9.31879	1.39e-17	6.23976	0.0140787	AC009054.2	374	sense_intronic	novel transcript, sense intronic to CFDP1	-	9	0	0.454955	0
ENSG00000260213	1.39e-17	6.75979	-5.78486	0.0347826	AC092718.2	3393	antisense	uncharacterized LOC107984858 [Source:NCBI gene;Acc:107984858]	-	0	7	0	0.11163
ENSG00000270006	2.07319	14.4886	-2.73522	0.0222081	AC010531.6	401	antisense	uncharacterized LOC101928659 [Source:NCBI gene;Acc:101928659]	-	2	15	0.0942939	0.650812
ENSG00000224888	50.7225	11.5903	2.11735	0.0118119	AC138028.2	4797	antisense	uncharacterized LOC100289580 [Source:NCBI gene;Acc:100289580]	-	49	12	0.305437	0.0688363
ENSG00000239884	7.24861	1.39e-17	5.88264	0.0347826	RN7SL608P	279	misc_RNA	RNA, 7SL, cytoplasmic 608, pseudogene [Source:HGNC Symbol;Acc:HGNC:46624]	-	7	0	0.474342	0
ENSG00000257950	12.4241	45.4037	-1.85963	0.0224924	P2RX5-TAX1BP3	5905	protein_coding	P2RX5-TAX1BP3 readthrough (NMD candidate) [Source:HGNC Symbol;Acc:HGNC:49191]	-	12	47	0.0384202	0.13848
ENSG00000240898	14.4942	0.963137	3.74382	0.0102151	AC132942.1	483	processed_pseudogene	ribosomal protein L21 (RPL21)pseudogene	-	14	1	0.547998	0.0360215
ENSG00000129195	1760.7	4934.82	-1.48679	0.0261022	PIMREG	2823	protein_coding	PICALM interacting mitotic regulator [Source:HGNC Symbol;Acc:HGNC:25483]	-	1701	5108	28.6367	79.1371
ENSG00000279812	26.9154	4.82758	2.44788	0.0135382	AC120057.4	154	TEC	TEC	-	26	5	3.19191	0.564883
ENSG00000108947	64.1787	171.962	-1.42026	0.0428544	EFNB3	3222	protein_coding	ephrin B3 [Source:HGNC Symbol;Acc:HGNC:3228]	-	62	178	0.363801	0.961177
ENSG00000170160	76.5998	13.5225	2.49071	0.0016473	CCDC144A	15568	protein_coding	coiled-coil domain containing 144A [Source:HGNC Symbol;Acc:HGNC:29072]	-	74	14	0.45825	0.079783
ENSG00000266302	15.5293	1.92924	2.92759	0.0222081	AC098850.3	8802	protein_coding	novel transcript	-	15	2	0.0322187	0.00395328
ENSG00000273018	100.407	22.2174	2.16958	0.00419647	FAM106A	9984	processed_transcript	family with sequence similarity 106 member A [Source:NCBI gene;Acc:80039]	-	97	23	1.51811	0.331261
ENSG00000154874	162.513	56.9969	1.50945	0.0335217	CCDC144B	9900	transcribed_unprocessed_pseudogene	coiled-coil domain containing 144B (pseudogene) [Source:HGNC Symbol;Acc:HGNC:26704]	-	157	59	1.32866	0.459492
ENSG00000232859	38.3014	8.69199	2.12317	0.0176996	LYRM9	5380	protein_coding	LYR motif containing 9 [Source:HGNC Symbol;Acc:HGNC:27314]	-	37	9	0.549936	0.123102
ENSG00000280069	7.24861	1.39e-17	5.88264	0.0347826	AC127024.8	2094	TEC	TEC	-	7	0	0.0632003	0
ENSG00000270871	38.3014	9.65809	1.97321	0.025952	AC015849.3	488	antisense	novel transcript, antisense TAF15	-	37	10	1.43344	0.356524
ENSG00000278023	4.14335	30.9122	-2.86341	0.00330473	RDM1	1975	protein_coding	RAD52 motif containing 1 [Source:HGNC Symbol;Acc:HGNC:19950]	-	4	32	0.0985967	0.725878
ENSG00000274756	21.7399	2.89536	2.85426	0.00910829	AC243732.1	864	processed_pseudogene	ribosomal protein S2 (RPS2) pseudogene	-	21	3	0.459519	0.0604111
ENSG00000273604	35.1961	128.488	-1.86459	0.0102054	EPOP	3719	protein_coding	elongin BC and polycomb repressive complex 2 associated protein [Source:HGNC Symbol;Acc:HGNC:34493]	-	34	133	0.172843	0.622206
ENSG00000167914	27.9504	4.82758	2.50208	0.0112943	GSDMA	2273	protein_coding	gasdermin A [Source:HGNC Symbol;Acc:HGNC:13311]	-	27	5	0.359732	0.0613051
ENSG00000221852	174.934	51.2003	1.76999	0.0127561	KRTAP1-5	1177	protein_coding	keratin associated protein 1-5 [Source:HGNC Symbol;Acc:HGNC:16777]	-	169	53	2.71461	0.783445
ENSG00000128422	253.601	83.0815	1.60844	0.0205708	KRT17	3130	protein_coding	keratin 17 [Source:HGNC Symbol;Acc:HGNC:6427]	-	245	86	4.50141	1.45409
ENSG00000267632	16.5644	2.89536	2.46452	0.0381992	AC067852.3	1736	sense_intronic	novel transcript	-	16	3	0.174248	0.0300663
ENSG00000131477	18.6346	63.7595	-1.76813	0.0250296	RAMP2	1148	protein_coding	receptor activity modifying protein 2 [Source:HGNC Symbol;Acc:HGNC:9844]	-	18	66	0.597029	2.01455
ENSG00000266967	39.3365	11.5903	1.7516	0.0442626	AARSD1	3704	protein_coding	alanyl-tRNA synthetase domain containing 1 [Source:HGNC Symbol;Acc:HGNC:28417]	-	38	12	1.06433	0.309305
ENSG00000236383	50.7225	17.3869	1.53753	0.0474936	CCDC200	3282	protein_coding	coiled-coil domain containing 200 [Source:HGNC Symbol;Acc:HGNC:43658]	-	49	18	1.39517	0.471643
ENSG00000260793	18.6346	1.92924	3.1887	0.00753089	AC003102.1	2012	antisense	novel transcript, antisense to UBTF	-	18	2	0.287907	0.0294389
ENSG00000278223	7.24861	1.39e-17	5.88264	0.0347826	MIR6783	64	miRNA	microRNA 6783 [Source:HGNC Symbol;Acc:HGNC:50159]	-	7	0	2.06784	0
ENSG00000276728	10.3539	32.8444	-1.65418	0.0495298	AC142472.1	1741	lincRNA	novel transcript	-	10	34	0.108592	0.339773
ENSG00000267278	47.6172	14.4886	1.70759	0.029826	MAP3K14-AS1	3775	antisense	MAP3K14 antisense RNA 1 [Source:HGNC Symbol;Acc:HGNC:44359]	-	46	15	1.01597	0.304878
ENSG00000108798	13.4592	69.5561	-2.35922	0.00388671	ABI3	2456	protein_coding	ABI family member 3 [Source:HGNC Symbol;Acc:HGNC:29859]	-	13	72	0.178747	0.911043
ENSG00000108387	9.31879	35.7427	-1.92582	0.0230912	2004-09-01	8012	protein_coding	septin 4 [Source:HGNC Symbol;Acc:HGNC:9165]	-	9	37	0.12698	0.480403
ENSG00000215769	17.5995	1.92924	3.1068	0.00977491	ARHGAP27P1-BPTFP1-KPNA2P3	3038	processed_transcript	ARHGAP27P1-BPTFP1-KPNA2P3 readthrough, transcribed pseudogene [Source:HGNC Symbol;Acc:HGNC:52873]	-	17	2	0.158716	0.0171836
ENSG00000075461	1.39e-17	6.75979	-5.78486	0.0347826	CACNG4	3380	protein_coding	calcium voltage-gated channel auxiliary subunit gamma 4 [Source:HGNC Symbol;Acc:HGNC:1408]	-	0	7	0	0.0360322
ENSG00000141338	804.27	319.775	1.33026	0.0480928	ABCA8	11243	protein_coding	ATP binding cassette subfamily A member 8 [Source:HGNC Symbol;Acc:HGNC:38]	-	777	331	6.18262	2.42377
ENSG00000154258	148.021	36.7088	2.00778	0.00614146	ABCA9	9139	protein_coding	ATP binding cassette subfamily A member 9 [Source:HGNC Symbol;Acc:HGNC:39]	-	143	38	1.18889	0.290738
ENSG00000263843	33.1259	104.336	-1.65166	0.024628	AC022211.2	2527	antisense	uncharacterized LOC100287042 [Source:NCBI gene;Acc:100287042]	-	32	108	0.393873	1.22332
ENSG00000261408	20.7048	3.86147	2.38423	0.0236304	TEN1-CDK3	3898	protein_coding	TEN1-CDK3 readthrough (NMD candidate) [Source:HGNC Symbol;Acc:HGNC:44420]	-	20	4	0.120152	0.0221142
ENSG00000250506	4.14335	18.353	-2.11531	0.0456519	CDK3	1803	protein_coding	cyclin dependent kinase 3 [Source:HGNC Symbol;Acc:HGNC:1772]	-	4	19	0.0668644	0.292281
ENSG00000181409	4.14335	23.1835	-2.45031	0.0155141	AATK	6225	protein_coding	apoptosis associated tyrosine kinase [Source:HGNC Symbol;Acc:HGNC:21]	-	4	24	0.0374004	0.206509
ENSG00000275542	2.07319	15.4547	-2.82756	0.0167826	AC027601.3	509	lincRNA	novel transcript	-	2	16	0.0742865	0.546904
ENSG00000279692	3.10827	22.2174	-2.79026	0.00910829	AC110285.7	1536	TEC	TEC	-	3	23	0.0369256	0.260523
ENSG00000183048	169.758	445.368	-1.39089	0.0412296	SLC25A10	2621	protein_coding	solute carrier family 25 member 10 [Source:HGNC Symbol;Acc:HGNC:10980]	-	164	461	2.53937	6.56892
ENSG00000279066	7.24861	1.39e-17	5.88264	0.0347826	HEXDC-IT1	1813	sense_intronic	HEXDC intronic transcript 1 [Source:HGNC Symbol;Acc:HGNC:43650]	-	7	0	0.0729958	0
ENSG00000232938	8.2837	1.39e-17	6.07222	0.0219002	RPL23AP87	2256	transcribed_processed_pseudogene	ribosomal protein L23a pseudogene 87 [Source:HGNC Symbol;Acc:HGNC:51578]	-	8	0	0.11113	0
ENSG00000263606	1.39e-17	7.72589	-5.97423	0.0219002	AP000919.1	1341	transcribed_processed_pseudogene	cysteine and histidine-rich domain (CHORD) containing 1 (CHORDC1) pseudogene	-	0	8	0	0.123832
ENSG00000134489	8.2837	1.39e-17	6.07222	0.0219002	HRH4	3668	protein_coding	histamine receptor H4 [Source:HGNC Symbol;Acc:HGNC:17383]	-	8	0	0.0661046	0
ENSG00000279989	19.6697	0.963137	4.18114	0.00174368	AC011815.3	473	TEC	TEC	-	19	1	0.759435	0.0367831
ENSG00000267193	7.24861	1.39e-17	5.88264	0.0347826	AC023421.2	731	antisense	novel transcript, antisense to SLC14A1 and SLC14A2	-	7	0	0.307771	0
ENSG00000041353	452.339	169.064	1.41913	0.0370189	RAB27B	7432	protein_coding	RAB27B, member RAS oncogene family [Source:HGNC Symbol;Acc:HGNC:9767]	-	437	175	3.78465	1.39474
ENSG00000267257	27.9504	6.75979	2.02708	0.0323089	AC105105.1	2553	antisense	novel transcript, antisense to ALPK2	-	27	7	0.199945	0.0477042
ENSG00000265533	8.2837	1.39e-17	6.07222	0.0219002	AC114689.3	2991	lincRNA	uncharacterized LOC643542 [Source:NCBI gene;Acc:643542]	-	8	0	0.0505675	0
ENSG00000206052	51.7576	14.4886	1.82758	0.0200703	DOK6	9387	protein_coding	docking protein 6 [Source:HGNC Symbol;Acc:HGNC:28301]	-	50	15	0.436022	0.120376
ENSG00000101222	11.389	1.39e-17	6.52579	0.00614931	SPEF1	1925	protein_coding	sperm flagellar 1 [Source:HGNC Symbol;Acc:HGNC:15874]	-	11	0	0.119314	0
ENSG00000124134	7.24861	48.302	-2.71604	0.00184089	KCNS1	4538	protein_coding	potassium voltage-gated channel modifier subfamily S member 1 [Source:HGNC Symbol;Acc:HGNC:6300]	-	7	50	0.0396588	0.260689
ENSG00000196562	1701.7	481.113	1.82224	0.00717135	SULF2	6657	protein_coding	sulfatase 2 [Source:HGNC Symbol;Acc:HGNC:20392]	-	1644	498	17.9973	5.01702
ENSG00000209042	19.6697	0.963137	4.18114	0.00174368	SNORD12C	89	snoRNA	small nucleolar RNA, C/D box 12C [Source:HGNC Symbol;Acc:HGNC:10105]	-	19	1	4.0361	0.195487
ENSG00000124212	99.3719	282.097	-1.50417	0.0289617	PTGIS	5579	protein_coding	prostaglandin I2 synthase [Source:HGNC Symbol;Acc:HGNC:9603]	-	96	292	0.524406	1.46788
ENSG00000268649	1.39e-17	7.72589	-5.97423	0.0219002	AL132655.2	594	lincRNA	novel transcript	-	0	8	0	0.234322
ENSG00000101187	148.021	402.86	-1.44374	0.0343162	SLCO4A1	4051	protein_coding	solute carrier organic anion transporter family member 4A1 [Source:HGNC Symbol;Acc:HGNC:10953]	-	143	417	1.91199	5.13092
ENSG00000197457	319.847	956.433	-1.57993	0.0193983	STMN3	3032	protein_coding	stathmin 3 [Source:HGNC Symbol;Acc:HGNC:15926]	-	309	990	4.35965	12.854
ENSG00000129946	5.17843	25.1157	-2.25174	0.019615	SHC2	4131	protein_coding	SHC adaptor protein 2 [Source:HGNC Symbol;Acc:HGNC:29869]	-	5	26	0.0697636	0.333844
ENSG00000070388	2.07319	20.2852	-3.21712	0.00583707	FGF22	2778	protein_coding	fibroblast growth factor 22 [Source:HGNC Symbol;Acc:HGNC:3679]	-	2	21	0.026313	0.254256
ENSG00000179855	14.4942	55.0647	-1.9169	0.020021	GIPC3	4348	protein_coding	GIPC PDZ domain containing family member 3 [Source:HGNC Symbol;Acc:HGNC:18183]	-	14	57	0.0625432	0.234336
ENSG00000268670	17.5995	2.89536	2.55134	0.023239	AC016586.1	684	sense_intronic	novel transcript, sense intronic to ZBTB7A	-	17	3	0.469884	0.0763087
ENSG00000181240	9.31879	1.39e-17	6.23976	0.0140787	SLC25A41	1649	protein_coding	solute carrier family 25 member 41 [Source:HGNC Symbol;Acc:HGNC:28533]	-	9	0	0.111796	0
ENSG00000269680	7.24861	1.39e-17	5.88264	0.0347826	AC008760.1	686	antisense	novel transcript, antisense to TRIP10	-	7	0	0.192918	0
ENSG00000267939	2.07319	14.4886	-2.73522	0.0222081	AC008946.1	421	lincRNA	novel transcript	-	2	15	0.0898144	0.619895
ENSG00000167772	275.338	88.8781	1.62987	0.0192091	ANGPTL4	2482	protein_coding	angiopoietin like 4 [Source:HGNC Symbol;Acc:HGNC:16039]	-	266	92	4.58012	1.45779
ENSG00000267273	8.2837	1.39e-17	6.07222	0.0219002	AC008567.2	656	lincRNA	novel transcript	-	8	0	0.23056	0
ENSG00000173928	18.6346	58.9291	-1.65471	0.0372749	SWSAP1	1684	protein_coding	SWIM-type zinc finger 7 associated protein 1 [Source:HGNC Symbol;Acc:HGNC:26638]	-	18	61	0.202082	0.630227
ENSG00000197332	2.07319	14.4886	-2.73522	0.0222081	AC008543.1	3383	lincRNA	novel transcript	-	2	15	0.011177	0.0771433
ENSG00000268564	15.5293	1.92924	2.92759	0.0222081	AC003956.1	356	antisense	novel transcript, antisense to ILVBL	-	15	2	0.796598	0.0977437
ENSG00000269836	12.4241	1.39e-17	6.65002	0.00416566	AC020913.3	125	antisense	novel transcript, antisense MYO9B	-	12	0	1.81497	0
ENSG00000130513	4075.16	1107.14	1.87989	0.00544866	GDF15	2087	protein_coding	growth differentiation factor 15 [Source:HGNC Symbol;Acc:HGNC:30142]	-	3937	1146	107.873	28.8964
ENSG00000250067	119.039	28.98	2.03343	0.00617673	YJEFN3	2959	protein_coding	YjeF N-terminal domain containing 3 [Source:HGNC Symbol;Acc:HGNC:24785]	-	115	30	1.40089	0.336309
ENSG00000231205	47.6172	15.4547	1.61525	0.0389199	ZNF826P	6008	transcribed_unprocessed_pseudogene	zinc finger protein 826, pseudogene [Source:HGNC Symbol;Acc:HGNC:33875]	-	46	16	0.601018	0.19238
ENSG00000240522	8.2837	1.39e-17	6.07222	0.0219002	RPL7AP10	791	processed_pseudogene	ribosomal protein L7a pseudogene 10 [Source:HGNC Symbol;Acc:HGNC:32433]	-	8	0	0.19121	0
ENSG00000284430	10.3539	0.963137	3.26332	0.0399705	AC020912.1	5059	lincRNA	novel transcript	-	10	1	0.0373709	0.0034391
ENSG00000267296	18.6346	58.9291	-1.65471	0.0372749	CEBPA-DT	2198	antisense	CEBPA divergent transcript [Source:HGNC Symbol;Acc:HGNC:25710]	-	18	61	0.154826	0.482849
ENSG00000267786	7.24861	1.39e-17	5.88264	0.0347826	AF038458.3	500	lincRNA	novel transcript	-	7	0	0.264683	0
ENSG00000196381	18.6346	1.92924	3.1887	0.00753089	ZNF781	3617	protein_coding	zinc finger protein 781 [Source:HGNC Symbol;Acc:HGNC:26745]	zf-C2H2	18	2	0.218706	0.022363
ENSG00000269688	47.6172	9.65809	2.2864	0.00778326	AC008982.2	493	sense_intronic	novel transcript, sense intronic to HNRNPL	-	46	10	1.76404	0.352908
ENSG00000268262	1.39e-17	6.75979	-5.78486	0.0347826	AC011445.1	877	sense_overlapping	novel transcript, sense overlapping LRFN1	-	0	7	0	0.13887
ENSG00000269843	24.8452	3.86147	2.64582	0.0103313	AC008537.2	482	lincRNA	novel transcript	-	24	4	0.941374	0.144385
ENSG00000226763	10.3539	1.39e-17	6.38985	0.00922396	SRRM5	2698	protein_coding	serine/arginine repetitive matrix 5 [Source:HGNC Symbol;Acc:HGNC:37248]	-	10	0	0.0744621	0
ENSG00000104856	466.83	1184.43	-1.34301	0.0449913	RELB	3035	protein_coding	RELB proto-oncogene, NF-kB subunit [Source:HGNC Symbol;Acc:HGNC:9956]	RHD	451	1226	6.14749	15.3788
ENSG00000277531	3.10827	21.2513	-2.7265	0.0114318	PNMA8C	4255	protein_coding	PNMA family member 8C [Source:HGNC Symbol;Acc:HGNC:53427]	-	3	22	0.0133297	0.0899564
ENSG00000178150	16.5644	53.1325	-1.67439	0.0397471	ZNF114	2993	protein_coding	zinc finger protein 114 [Source:HGNC Symbol;Acc:HGNC:12894]	zf-C2H2	16	55	0.251033	0.794117
ENSG00000088002	1.39e-17	10.6242	-6.42739	0.00614931	SULT2B1	2822	protein_coding	sulfotransferase family 2B member 1 [Source:HGNC Symbol;Acc:HGNC:11459]	-	0	11	0	0.156871
ENSG00000104951	9.31879	36.7088	-1.96417	0.0202026	IL4I1	2563	protein_coding	interleukin 4 induced 1 [Source:HGNC Symbol;Acc:HGNC:19094]	-	9	38	0.118409	0.460083
ENSG00000129437	9.31879	1.39e-17	6.23976	0.0140787	KLK14	1189	protein_coding	kallikrein related peptidase 14 [Source:HGNC Symbol;Acc:HGNC:6362]	-	9	0	0.160825	0
ENSG00000105048	73.4945	194.183	-1.40026	0.0467011	TNNT1	2171	protein_coding	troponin T1, slow skeletal type [Source:HGNC Symbol;Acc:HGNC:11948]	-	71	201	1.75696	4.57732
ENSG00000267523	43.4768	10.6242	2.01969	0.0201887	AC008735.2	561	antisense	novel transcript, antisense to U2AF2A	-	42	11	1.45164	0.349876
ENSG00000267096	12.4241	0.963137	3.52348	0.0197869	AC008735.1	802	sense_intronic	novel transcript	-	12	1	0.282882	0.0216937
ENSG00000176593	101.442	31.8783	1.66597	0.0248332	AC008969.1	8787	processed_transcript	uncharacterized LOC100128398 [Source:NCBI gene;Acc:100128398]	-	98	33	0.82566	0.255859
ENSG00000232926	8.2837	1.39e-17	6.07222	0.0219002	AC000078.1	682	processed_pseudogene	ribosomal protein L8 (RPL8) pseudogene	-	8	0	0.22177	0
ENSG00000273343	16.5644	2.89536	2.46452	0.0381992	AC007663.4	631	sense_intronic	novel transcript, sense intronic to DGCR6L	-	16	3	0.479389	0.0827182
ENSG00000100027	5.17843	34.7766	-2.71924	0.00341955	YPEL1	4713	protein_coding	yippee like 1 [Source:HGNC Symbol;Acc:HGNC:12845]	-	5	36	0.0463835	0.307332
ENSG00000274422	12.4241	0.963137	3.52348	0.0197869	AC245060.5	3293	lincRNA	novel transcript	-	12	1	0.0688949	0.00528345
ENSG00000248409	31.0557	7.72589	1.98907	0.0312329	AP000344.2	1202	unprocessed_pseudogene	coiled-coil domain containing 188 (CCDC188) pseudogene	-	30	8	0.471862	0.115796
ENSG00000232545	24.8452	3.86147	2.64582	0.0103313	AC253536.3	558	sense_intronic	novel transcript	-	24	4	0.813158	0.12472
ENSG00000231405	4.14335	30.9122	-2.86341	0.00330473	AL008638.1	473	lincRNA	novel transcript	-	4	32	0.159881	1.17706
ENSG00000279159	49.6874	11.5903	2.08768	0.0131206	AC003681.1	49287	antisense	novel transcript, antisense to MTMR3	-	48	12	0.0184122	0.00423602
ENSG00000214076	1.39e-17	6.75979	-5.78486	0.0347826	CPSF1P1	3730	processed_pseudogene	cleavage and polyadenylation specific factor 1 pseudogene 1 [Source:HGNC Symbol;Acc:HGNC:19251]	-	0	7	0	0.0326511
ENSG00000100385	50.7225	171.962	-1.759	0.0140501	IL2RB	4700	protein_coding	interleukin 2 receptor subunit beta [Source:HGNC Symbol;Acc:HGNC:6009]	-	49	178	0.842939	2.81794
ENSG00000233360	8.2837	1.39e-17	6.07222	0.0219002	Z83844.2	1945	antisense	uncharacterized LOC101927051 [Source:NCBI gene;Acc:101927051]	-	8	0	0.0777621	0
ENSG00000128383	1.39e-17	7.72589	-5.97423	0.0219002	APOBEC3A	2358	protein_coding	apolipoprotein B mRNA editing enzyme catalytic subunit 3A [Source:HGNC Symbol;Acc:HGNC:17343]	-	0	8	0	0.14102
ENSG00000179750	339.513	908.128	-1.41911	0.0352702	APOBEC3B	1896	protein_coding	apolipoprotein B mRNA editing enzyme catalytic subunit 3B [Source:HGNC Symbol;Acc:HGNC:17352]	-	328	940	4.1231	10.874
ENSG00000100162	551.707	1406.63	-1.35008	0.0437286	CENPM	1778	protein_coding	centromere protein M [Source:HGNC Symbol;Acc:HGNC:18352]	-	533	1456	13.6358	34.2788
ENSG00000275708	8.2837	1.39e-17	6.07222	0.0219002	MIR3648-1	180	miRNA	microRNA 3648-1 [Source:HGNC Symbol;Acc:HGNC:38941]	-	8	0	0.840263	0
ENSG00000281181	1.39e-17	14.4886	-6.87037	0.00140897	FP236383.3	923	lincRNA	novel transcript, similar to YY1 associated myogenesis RNA 1 YAM1	-	0	15	0	0.282747
ENSG00000197934	12.4241	1.39e-17	6.65002	0.00416566	CYYR1-AS1	3713	antisense	cysteine and tyrosine rich 1 antisense RNA 1 [Source:HGNC Symbol;Acc:HGNC:39560]	-	12	0	0.118347	0
ENSG00000236532	1.03812	9.65809	-3.07656	0.0399705	LINC01695	4753	lincRNA	long intergenic non-protein coding RNA 1695 [Source:HGNC Symbol;Acc:HGNC:52483]	-	1	10	0.0108968	0.100279
ENSG00000232855	30.0206	3.86147	2.91759	0.00396476	AF165147.1	6532	lincRNA	novel transcript	-	29	4	0.227593	0.028889
ENSG00000274749	9.31879	1.39e-17	6.23976	0.0140787	KRTAP7-1	721	protein_coding	keratin associated protein 7-1 (gene/pseudogene) [Source:HGNC Symbol;Acc:HGNC:18934]	-	9	0	0.235996	0
ENSG00000237594	3.10827	14.4886	-2.17789	0.0493358	AP000251.1	822	lincRNA	uncharacterized LOC150051 [Source:NCBI gene;Acc:150051]	-	3	15	0.0689997	0.317489
ENSG00000205930	11.389	1.39e-17	6.52579	0.00614931	C21orf62-AS1	3504	antisense	C21orf62 antisense RNA 1 [Source:HGNC Symbol;Acc:HGNC:1290]	-	11	0	0.21868	0
ENSG00000224269	10.3539	32.8444	-1.65418	0.0495298	AP000697.1	339	antisense	novel transcript	-	10	34	0.557697	1.74497
ENSG00000280109	13.4592	0.963137	3.63785	0.0141459	PLAC4	10570	antisense	placenta specific 4 [Source:HGNC Symbol;Acc:HGNC:14616]	-	13	1	0.0684806	0.0048477
ENSG00000281420	12.4241	0.963137	3.52348	0.0197869	AP001052.1	99	pseudogene		-	12	1	2.29163	0.175741
ENSG00000273027	14.4942	1.92924	2.82887	0.0295884	AL844908.2	460	sense_intronic	novel transcript, sense intronic to ITGB2	-	14	2	0.575398	0.0756452
ENSG00000210195	19.6697	3.86147	2.31068	0.0293231	MT-TT	66	Mt_tRNA	mitochondrially encoded tRNA threonine [Source:HGNC Symbol;Acc:HGNC:7499]	-	19	4	5.44261	1.05445
