# Supplementary material for: Antiproliferative effects of dried Moringa oleifera leaf extract on human Wharton’s Jelly mesenchymal stem cells
Source: PLoS One. 2022 Oct 5;17(10):e0274814. doi: 10.1371/journal.pone.0274814 (PMC9534417; doi:10.1371/journal.pone.0274814)
Supplement: S3 Table — (XLSX) [file pone.0274814.s003.xlsx]

## Sheet: Upregulated GO terms
					No	GO terms	Details	Size	Enrichment Score	Normalized Enrichment Score	Normalized p-value	FDR q-value	FWER- p value	Rank at Max	Leading Edge
608 / 1185 gene sets are upregulated in phenotype na_pos					1	GOMF_ION_TRANSMEMBRANE_TRANSPORTER_ACTIVITY	Details ...	13	0.63	1.77	0.004	0.828	0.697	79	tags=69%, list=26%, signal=90%
0 gene sets are significant at FDR < 25%					2	GOMF_ANION_TRANSMEMBRANE_TRANSPORTER_ACTIVITY	Details ...	6	0.76	1.74	0.004	0.659	0.857	77	tags=100%, list=25%, signal=131%
6 gene sets are significantly enriched at nominal pvalue < 1%					3	GOBP_ANION_TRANSMEMBRANE_TRANSPORT	Details ...	6	0.76	1.69	0.007	0.791	0.975	77	tags=100%, list=25%, signal=131%
16 gene sets are significantly enriched at nominal pvalue < 5%					4	GOCC_BASAL_PART_OF_CELL	Details ...	4	0.81	1.64	0.005	1	1	39	tags=75%, list=13%, signal=85%
					5	GOMF_TRANSPORTER_ACTIVITY	Details ...	16	0.56	1.62	0.015	1	1	79	tags=56%, list=26%, signal=72%
					6	GOMF_METAL_ION_TRANSMEMBRANE_TRANSPORTER_ACTIVITY	Details ...	8	0.64	1.6	0.021	1	1	79	tags=75%, list=26%, signal=99%
Parameters					7	GOMF_LIGAND_GATED_ION_CHANNEL_ACTIVITY	Details ...	3	0.86	1.59	0.01	1	1	44	tags=100%, list=14%, signal=116%
Number of permutations = 1000					8	GOCC_INTRINSIC_COMPONENT_OF_PLASMA_MEMBRANE	Details ...	26	0.5	1.58	0.006	1	1	66	tags=42%, list=22%, signal=49%
Collapse					9	GOCC_BASOLATERAL_PLASMA_MEMBRANE	Details ...	3	0.87	1.58	0.006	0.996	1	11	tags=67%, list=4%, signal=68%
Chip platform = ftp.broadinstitute.org://pub/gsea/annotations_versioned/Human_ENSEMBL_Gene_ID_MSigDB.v7.4.chip					10	GOMF_PASSIVE_TRANSMEMBRANE_TRANSPORTER_ACTIVITY	Details ...	8	0.64	1.56	0.023	1	1	79	tags=75%, list=26%, signal=99%
Enrichment analysis = weight					11	GOBP_TRANSMEMBRANE_TRANSPORT	Details ...	17	0.53	1.56	0.028	1	1	79	tags=53%, list=26%, signal=68%
Max size = 500					12	GOBP_INORGANIC_ION_TRANSMEMBRANE_TRANSPORT	Details ...	12	0.55	1.53	0.038	1	1	79	tags=58%, list=26%, signal=76%
Min size = 3					13	GOBP_ORGANIC_ANION_TRANSPORT	Details ...	3	0.81	1.5	0.014	1	1	22	tags=67%, list=7%, signal=71%
Collapsing mode for probe sets = Maxprobe					14	GOMF_GATED_CHANNEL_ACTIVITY	Details ...	7	0.62	1.5	0.049	1	1	79	tags=71%, list=26%, signal=94%
Normalization mode = meandiv					15	GOBP_IMPORT_INTO_CELL	Details ...	4	0.75	1.48	0.019	1	1	77	tags=100%, list=25%, signal=132%
					16	GOMF_CATION_TRANSMEMBRANE_TRANSPORTER_ACTIVITY	Details ...	10	0.56	1.47	0.065	1	1	79	tags=60%, list=26%, signal=78%
					17	GOBP_REGULATION_OF_PEPTIDE_TRANSPORT	Details ...	5	0.67	1.45	0.038	1	1	81	tags=80%, list=27%, signal=107%
					18	GOBP_SYNAPTIC_SIGNALING	Details ...	8	0.57	1.43	0.069	1	1	38	tags=38%, list=13%, signal=42%
					19	GOBP_POSITIVE_REGULATION_OF_INTRACELLULAR_TRANSPORT	Details ...	3	0.78	1.42	0.052	1	1	69	tags=100%, list=23%, signal=128%
					20	GOBP_CIRCULATORY_SYSTEM_PROCESS	Details ...	7	0.58	1.42	0.078	1	1	79	tags=57%, list=26%, signal=75%
					21	GOBP_CELL_CELL_SIGNALING		20	0.46	1.41	0.083	1	1	81	tags=45%, list=27%, signal=57%
					22	GOBP_REGULATION_OF_INTRACELLULAR_TRANSPORT		4	0.7	1.4	0.063	1	1	69	tags=75%, list=23%, signal=96%
					23	GOCC_NEURON_PROJECTION		17	0.47	1.4	0.085	1	1	54	tags=35%, list=18%, signal=41%
					24	GOMF_ACTIVE_ION_TRANSMEMBRANE_TRANSPORTER_ACTIVITY		3	0.75	1.38	0.065	1	1	77	tags=100%, list=25%, signal=133%
					25	GOCC_PLASMA_MEMBRANE_REGION		15	0.47	1.38	0.101	1	1	66	tags=40%, list=22%, signal=49%
					26	GOBP_CELLULAR_RESPONSE_TO_ORGANIC_CYCLIC_COMPOUND		4	0.69	1.38	0.077	1	1	68	tags=75%, list=22%, signal=95%
					27	GOCC_CELL_LEADING_EDGE		3	0.77	1.38	0.054	1	1	33	tags=67%, list=11%, signal=74%
					28	GOBP_REGULATION_OF_SYSTEM_PROCESS		3	0.74	1.37	0.061	1	1	79	tags=100%, list=26%, signal=134%
					29	GOBP_CATION_TRANSPORT		12	0.49	1.37	0.114	1	1	79	tags=50%, list=26%, signal=65%
					30	GOMF_SECONDARY_ACTIVE_TRANSMEMBRANE_TRANSPORTER_ACTIVITY		3	0.75	1.37	0.07	1	1	77	tags=100%, list=25%, signal=133%
					31	GOBP_IMPORT_ACROSS_PLASMA_MEMBRANE		3	0.75	1.36	0.062	1	1	77	tags=100%, list=25%, signal=133%
					32	GOBP_SYNAPSE_ASSEMBLY		4	0.66	1.34	0.101	1	1	33	tags=50%, list=11%, signal=55%
					33	GOBP_ORGANELLE_FISSION		5	0.62	1.33	0.13	1	1	8	tags=40%, list=3%, signal=40%
					34	GOMF_POTASSIUM_ION_TRANSMEMBRANE_TRANSPORTER_ACTIVITY		4	0.66	1.33	0.122	1	1	77	tags=75%, list=25%, signal=99%
					35	GOBP_GOLGI_ORGANIZATION		5	0.62	1.32	0.135	1	1	69	tags=60%, list=23%, signal=76%
					36	GOMF_POTASSIUM_CHANNEL_ACTIVITY		3	0.72	1.32	0.093	1	1	51	tags=67%, list=17%, signal=79%
					37	GOBP_PROTEIN_LOCALIZATION_TO_ORGANELLE		7	0.56	1.32	0.144	1	1	69	tags=57%, list=23%, signal=72%
					38	GOCC_POSTSYNAPSE		5	0.6	1.32	0.136	1	1	66	tags=60%, list=22%, signal=75%
					39	GOBP_REGULATION_OF_PROTEIN_LOCALIZATION		6	0.58	1.32	0.122	1	1	81	tags=67%, list=27%, signal=89%
					40	GOBP_REGULATION_OF_ION_TRANSPORT		15	0.46	1.32	0.14	1	1	81	tags=47%, list=27%, signal=60%
					41	GOMF_VOLTAGE_GATED_POTASSIUM_CHANNEL_ACTIVITY		3	0.72	1.31	0.112	1	1	51	tags=67%, list=17%, signal=79%
					42	GOBP_CELL_JUNCTION_ASSEMBLY		5	0.61	1.31	0.142	1	1	66	tags=60%, list=22%, signal=75%
					43	GOBP_VASCULAR_TRANSPORT		3	0.72	1.31	0.107	1	1	53	tags=67%, list=17%, signal=80%
					44	GOMF_PEPTIDASE_ACTIVITY		7	0.54	1.3	0.15	1	1	59	tags=43%, list=19%, signal=52%
					45	GOMF_VOLTAGE_GATED_CATION_CHANNEL_ACTIVITY		4	0.66	1.29	0.162	1	1	79	tags=75%, list=26%, signal=100%
					46	GOBP_VASCULAR_PROCESS_IN_CIRCULATORY_SYSTEM		4	0.64	1.29	0.145	1	1	53	tags=50%, list=17%, signal=60%
					47	GOBP_MUSCLE_SYSTEM_PROCESS		3	0.7	1.28	0.124	1	1	51	tags=67%, list=17%, signal=79%
					48	GOBP_MUSCLE_CONTRACTION		3	0.7	1.28	0.114	1	1	51	tags=67%, list=17%, signal=79%
					49	GOMF_TUBULIN_BINDING		4	0.63	1.27	0.147	1	1	82	tags=75%, list=27%, signal=101%
					50	GOCC_SYNAPSE		14	0.44	1.25	0.215	1	1	66	tags=36%, list=22%, signal=44%
					51	GOBP_NEGATIVE_REGULATION_OF_CELLULAR_COMPONENT_ORGANIZATION		5	0.58	1.25	0.192	1	1	40	tags=40%, list=13%, signal=45%
					52	GOBP_REPRODUCTION		8	0.51	1.25	0.192	1	1	77	tags=50%, list=25%, signal=65%
					53	GOCC_POLYMERIC_CYTOSKELETAL_FIBER		6	0.55	1.25	0.188	1	1	17	tags=33%, list=6%, signal=35%
					54	GOMF_MICROTUBULE_BINDING		4	0.63	1.25	0.187	1	1	82	tags=75%, list=27%, signal=101%
					55	GOBP_MULTICELLULAR_ORGANISM_REPRODUCTION		5	0.57	1.24	0.186	1	1	77	tags=60%, list=25%, signal=79%
					56	GOMF_SODIUM_ION_TRANSMEMBRANE_TRANSPORTER_ACTIVITY		4	0.61	1.24	0.191	1	1	77	tags=75%, list=25%, signal=99%
					57	GOBP_VESICLE_LOCALIZATION		4	0.61	1.23	0.194	1	1	91	tags=75%, list=30%, signal=106%
					58	GOBP_REGULATION_OF_MEMBRANE_POTENTIAL		4	0.61	1.23	0.175	1	1	44	tags=50%, list=14%, signal=58%
					59	GOBP_REGULATION_OF_INTRACELLULAR_PROTEIN_TRANSPORT		3	0.66	1.23	0.158	1	1	69	tags=67%, list=23%, signal=85%
					60	GOBP_SODIUM_ION_TRANSPORT		4	0.61	1.23	0.198	1	1	77	tags=75%, list=25%, signal=99%
					61	GOBP_POTASSIUM_ION_TRANSPORT		5	0.57	1.23	0.214	1	1	77	tags=60%, list=25%, signal=79%
					62	GOBP_MEIOTIC_CELL_CYCLE		3	0.66	1.22	0.158	1	1	2	tags=33%, list=1%, signal=33%
					63	GOCC_SUPRAMOLECULAR_POLYMER		7	0.51	1.22	0.227	1	1	17	tags=29%, list=6%, signal=30%
					64	GOBP_FOREBRAIN_DEVELOPMENT		4	0.62	1.22	0.197	1	1	54	tags=50%, list=18%, signal=60%
					65	GOBP_REGULATION_OF_CELLULAR_LOCALIZATION		6	0.54	1.22	0.252	1	1	12	tags=33%, list=4%, signal=34%
					66	GOBP_CYTOSKELETON_DEPENDENT_INTRACELLULAR_TRANSPORT		4	0.61	1.22	0.196	1	1	91	tags=75%, list=30%, signal=106%
					67	GOBP_TELENCEPHALON_DEVELOPMENT		4	0.62	1.22	0.194	1	1	54	tags=50%, list=18%, signal=60%
					68	GOCC_NUCLEAR_CHROMOSOME		3	0.67	1.21	0.154	1	1	2	tags=33%, list=1%, signal=33%
					69	GOBP_CATION_TRANSMEMBRANE_TRANSPORT		11	0.45	1.21	0.248	1	1	79	tags=45%, list=26%, signal=59%
					70	GOBP_MEIOTIC_CELL_CYCLE_PROCESS		3	0.66	1.21	0.181	1	1	2	tags=33%, list=1%, signal=33%
					71	GOBP_NEGATIVE_REGULATION_OF_PROTEIN_METABOLIC_PROCESS		12	0.44	1.21	0.249	1	1	1	tags=17%, list=0%, signal=16%
					72	GOBP_CELL_SURFACE_RECEPTOR_SIGNALING_PATHWAY_INVOLVED_IN_CELL_CELL_SIGNALING		6	0.52	1.21	0.248	1	1	68	tags=50%, list=22%, signal=63%
					73	GOBP_ESTABLISHMENT_OF_ORGANELLE_LOCALIZATION		6	0.53	1.21	0.229	1	1	91	tags=67%, list=30%, signal=93%
					74	GOBP_ORGANELLE_LOCALIZATION		6	0.53	1.21	0.23	1	1	91	tags=67%, list=30%, signal=93%
					75	GOMF_ENDOPEPTIDASE_ACTIVITY		4	0.59	1.2	0.22	1	1	59	tags=50%, list=19%, signal=61%
					76	GOCC_VESICLE_MEMBRANE		15	0.42	1.2	0.238	1	1	106	tags=53%, list=35%, signal=78%
					77	GOBP_TISSUE_MORPHOGENESIS		7	0.49	1.2	0.248	1	1	68	tags=43%, list=22%, signal=54%
					78	GOBP_IMMUNE_RESPONSE_REGULATING_SIGNALING_PATHWAY		3	0.65	1.2	0.192	1	1	106	tags=100%, list=35%, signal=152%
					79	GOBP_SYNAPSE_ORGANIZATION		6	0.53	1.2	0.255	1	1	33	tags=33%, list=11%, signal=37%
					80	GOBP_ION_HOMEOSTASIS		5	0.55	1.2	0.242	1	1	77	tags=60%, list=25%, signal=79%
					81	GOBP_ADAPTIVE_IMMUNE_RESPONSE		8	0.48	1.19	0.249	1	1	161	tags=100%, list=53%, signal=207%
					82	GOBP_REGULATION_OF_TRANSPORT		23	0.39	1.19	0.238	1	1	81	tags=39%, list=27%, signal=49%
					83	GOBP_RESPONSE_TO_BACTERIUM		5	0.55	1.19	0.241	1	1	139	tags=100%, list=46%, signal=181%
					84	GOBP_CELL_CELL_SIGNALING_BY_WNT		6	0.52	1.19	0.237	1	1	68	tags=50%, list=22%, signal=63%
					85	GOBP_NEGATIVE_REGULATION_OF_PHOSPHORUS_METABOLIC_PROCESS		4	0.59	1.19	0.23	1	1	0	tags=25%, list=0%, signal=25%
					86	GOBP_CELLULAR_ION_HOMEOSTASIS		5	0.55	1.19	0.26	1	1	77	tags=60%, list=25%, signal=79%
					87	GOBP_RNA_PROCESSING		8	0.48	1.19	0.264	1	1	114	tags=75%, list=38%, signal=117%
					88	GOBP_DEFENSE_RESPONSE_TO_BACTERIUM		5	0.55	1.18	0.251	1	1	139	tags=100%, list=46%, signal=181%
					89	GOMF_ACTIVE_TRANSMEMBRANE_TRANSPORTER_ACTIVITY		6	0.51	1.18	0.268	1	1	77	tags=50%, list=25%, signal=66%
					90	GOBP_ACTIVATION_OF_IMMUNE_RESPONSE		5	0.55	1.18	0.271	1	1	106	tags=80%, list=35%, signal=121%
					91	GOBP_CELLULAR_HOMEOSTASIS		5	0.55	1.18	0.277	1	1	77	tags=60%, list=25%, signal=79%
					92	GOBP_CELL_DIVISION		4	0.59	1.18	0.249	1	1	0	tags=25%, list=0%, signal=25%
					93	GOBP_CELL_JUNCTION_ORGANIZATION		7	0.49	1.18	0.277	1	1	66	tags=43%, list=22%, signal=53%
					94	GOBP_NEGATIVE_REGULATION_OF_PROTEIN_MODIFICATION_PROCESS		4	0.59	1.18	0.246	1	1	0	tags=25%, list=0%, signal=25%
					95	GOBP_ENDOMEMBRANE_SYSTEM_ORGANIZATION		7	0.49	1.17	0.285	1	1	69	tags=43%, list=23%, signal=54%
					96	GOMF_SERINE_HYDROLASE_ACTIVITY		4	0.58	1.17	0.259	1	1	59	tags=50%, list=19%, signal=61%
					97	GOBP_MORPHOGENESIS_OF_AN_EPITHELIUM		7	0.49	1.17	0.273	1	1	68	tags=43%, list=22%, signal=54%
					98	GOCC_CELL_PROJECTION_MEMBRANE		4	0.59	1.17	0.258	1	1	53	tags=50%, list=17%, signal=60%
					99	GOBP_REGULATION_OF_WNT_SIGNALING_PATHWAY		6	0.52	1.17	0.252	1	1	68	tags=50%, list=22%, signal=63%
					100	GOMF_CYTOSKELETAL_PROTEIN_BINDING		10	0.44	1.17	0.285	1	1	91	tags=50%, list=30%, signal=69%
					101	GOCC_DENDRITIC_TREE		9	0.46	1.17	0.286	1	1	51	tags=33%, list=17%, signal=39%
					102	GOCC_SECRETORY_GRANULE		8	0.46	1.17	0.287	1	1	106	tags=63%, list=35%, signal=93%
					103	GOMF_VOLTAGE_GATED_ION_CHANNEL_ACTIVITY		5	0.54	1.16	0.266	1	1	79	tags=60%, list=26%, signal=80%
					104	GOMF_CATION_CHANNEL_ACTIVITY		5	0.54	1.16	0.287	1	1	79	tags=60%, list=26%, signal=80%
					105	GOBP_MULTI_MULTICELLULAR_ORGANISM_PROCESS		3	0.64	1.16	0.235	1	1	68	tags=67%, list=22%, signal=85%
					106	GOBP_MICROTUBULE_BASED_MOVEMENT		10	0.44	1.16	0.304	1	1	88	tags=50%, list=29%, signal=68%
					107	GOCC_APICAL_PLASMA_MEMBRANE		3	0.63	1.16	0.233	1	1	7	tags=33%, list=2%, signal=34%
					108	GOCC_APICAL_PART_OF_CELL		3	0.63	1.15	0.242	1	1	7	tags=33%, list=2%, signal=34%
					109	GOCC_SECRETORY_VESICLE		8	0.46	1.15	0.291	1	1	106	tags=63%, list=35%, signal=93%
					110	GOBP_PROTEIN_DEPHOSPHORYLATION		3	0.63	1.15	0.24	1	1	0	tags=33%, list=0%, signal=33%
					111	GOCC_GOLGI_APPARATUS		19	0.38	1.15	0.314	1	1	69	tags=32%, list=23%, signal=38%
					112	GOCC_POTASSIUM_CHANNEL_COMPLEX		5	0.53	1.14	0.298	1	1	51	tags=40%, list=17%, signal=47%
					113	GOBP_TISSUE_HOMEOSTASIS		4	0.58	1.14	0.287	1	1	53	tags=50%, list=17%, signal=60%
					114	GOCC_COATED_VESICLE		7	0.48	1.14	0.314	1	1	69	tags=43%, list=23%, signal=54%
					115	GOBP_DEPHOSPHORYLATION		3	0.63	1.14	0.268	1	1	0	tags=33%, list=0%, signal=33%
					116	GOCC_PLASMA_MEMBRANE_BOUNDED_CELL_PROJECTION_CYTOPLASM		8	0.45	1.13	0.314	1	1	12	tags=25%, list=4%, signal=25%
					117	GOBP_REGULATION_OF_ENDOCYTOSIS		3	0.62	1.13	0.27	1	1	12	tags=33%, list=4%, signal=34%
					118	HP_CORONARY_ARTERY_ATHEROSCLEROSIS		3	0.61	1.13	0.26	1	1	68	tags=67%, list=22%, signal=85%
					119	GOBP_ENDOPLASMIC_RETICULUM_ORGANIZATION		3	0.62	1.13	0.277	1	1	69	tags=67%, list=23%, signal=85%
					120	GOBP_POSITIVE_REGULATION_OF_ENDOCYTOSIS		3	0.62	1.13	0.284	1	1	12	tags=33%, list=4%, signal=34%
					121	GOBP_CELLULAR_MACROMOLECULE_LOCALIZATION		14	0.4	1.13	0.336	1	1	69	tags=36%, list=23%, signal=44%
					122	HP_ARTERIAL_STENOSIS		3	0.61	1.13	0.271	1	1	68	tags=67%, list=22%, signal=85%
					123	GOBP_MICROTUBULE_BASED_PROCESS		14	0.4	1.13	0.331	1	1	88	tags=43%, list=29%, signal=58%
					124	GOCC_SOMATODENDRITIC_COMPARTMENT		10	0.43	1.13	0.329	1	1	51	tags=30%, list=17%, signal=35%
					125	GOBP_NEGATIVE_REGULATION_OF_CYTOSKELETON_ORGANIZATION		3	0.62	1.13	0.276	1	1	7	tags=33%, list=2%, signal=34%
					126	GOBP_NEGATIVE_REGULATION_OF_ORGANELLE_ORGANIZATION		3	0.62	1.13	0.273	1	1	7	tags=33%, list=2%, signal=34%
					127	HP_ARTERIOSCLEROSIS		3	0.61	1.12	0.279	1	1	68	tags=67%, list=22%, signal=85%
					128	GOCC_ENDOPLASMIC_RETICULUM_EXIT_SITE		3	0.62	1.12	0.278	1	1	69	tags=67%, list=23%, signal=85%
					129	GOCC_COPII_COATED_ER_TO_GOLGI_TRANSPORT_VESICLE		3	0.62	1.12	0.287	1	1	69	tags=67%, list=23%, signal=85%
					130	HP_ABNORMAL_CORONARY_ARTERY_MORPHOLOGY		3	0.61	1.12	0.306	1	1	68	tags=67%, list=22%, signal=85%
					131	GOBP_VESICLE_BUDDING_FROM_MEMBRANE		3	0.62	1.12	0.279	1	1	69	tags=67%, list=23%, signal=85%
					132	GOBP_G_PROTEIN_COUPLED_RECEPTOR_SIGNALING_PATHWAY		11	0.42	1.12	0.347	1	1	68	tags=36%, list=22%, signal=45%
					133	GOBP_NEGATIVE_REGULATION_OF_SUPRAMOLECULAR_FIBER_ORGANIZATION		3	0.62	1.12	0.303	1	1	7	tags=33%, list=2%, signal=34%
					134	GOBP_MULTI_ORGANISM_PROCESS		6	0.49	1.12	0.337	1	1	77	tags=50%, list=25%, signal=66%
					135	GOBP_TRANSPORT_ALONG_MICROTUBULE		3	0.61	1.12	0.297	1	1	82	tags=67%, list=27%, signal=90%
					136	GOCC_ER_TO_GOLGI_TRANSPORT_VESICLE_MEMBRANE		3	0.62	1.12	0.301	1	1	69	tags=67%, list=23%, signal=85%
					137	GOBP_ENDOPLASMIC_RETICULUM_TO_GOLGI_VESICLE_MEDIATED_TRANSPORT		3	0.62	1.12	0.274	1	1	69	tags=67%, list=23%, signal=85%
					138	GOMF_RNA_BINDING_INVOLVED_IN_POSTTRANSCRIPTIONAL_GENE_SILENCING		3	0.61	1.11	0.301	1	1	1	tags=33%, list=0%, signal=33%
					139	GOBP_COPII_COATED_VESICLE_BUDDING		3	0.62	1.11	0.308	1	1	69	tags=67%, list=23%, signal=85%
					140	GOBP_ANATOMICAL_STRUCTURE_HOMEOSTASIS		5	0.51	1.11	0.338	1	1	53	tags=40%, list=17%, signal=48%
					141	GOBP_VESICLE_ORGANIZATION		3	0.62	1.11	0.312	1	1	69	tags=67%, list=23%, signal=85%
					142	GOBP_HEART_PROCESS		3	0.61	1.11	0.296	1	1	79	tags=67%, list=26%, signal=89%
					143	GOCC_CYTOPLASMIC_REGION		8	0.45	1.11	0.35	1	1	12	tags=25%, list=4%, signal=25%
					144	GOBP_GOLGI_VESICLE_TRANSPORT		3	0.62	1.1	0.321	1	1	69	tags=67%, list=23%, signal=85%
					145	GOCC_INTERMEDIATE_FILAMENT_CYTOSKELETON		3	0.59	1.1	0.296	1	1	17	tags=33%, list=6%, signal=35%
					146	GOBP_EPIDERMIS_MORPHOGENESIS		3	0.61	1.09	0.335	1	1	21	tags=33%, list=7%, signal=35%
					147	GOBP_REGULATION_OF_ANION_TRANSPORT		9	0.43	1.09	0.377	1	1	81	tags=44%, list=27%, signal=59%
					148	GOBP_POSITIVE_REGULATION_OF_IMMUNE_RESPONSE		7	0.46	1.09	0.364	1	1	119	tags=71%, list=39%, signal=115%
					149	GOCC_SUPRAMOLECULAR_COMPLEX		9	0.43	1.09	0.383	1	1	17	tags=22%, list=6%, signal=23%
					150	GOCC_CILIUM		11	0.41	1.09	0.376	1	1	121	tags=64%, list=40%, signal=102%
					151	GOBP_REGULATION_OF_CELLULAR_PROTEIN_LOCALIZATION		4	0.54	1.08	0.352	1	1	69	tags=50%, list=23%, signal=64%
					152	GOCC_INTERMEDIATE_FILAMENT		3	0.59	1.08	0.347	1	1	17	tags=33%, list=6%, signal=35%
					153	GOCC_MICROTUBULE		3	0.59	1.08	0.346	1	1	82	tags=67%, list=27%, signal=90%
					154	GOBP_PROTEIN_CONTAINING_COMPLEX_SUBUNIT_ORGANIZATION		18	0.36	1.08	0.386	1	1	85	tags=39%, list=28%, signal=51%
					155	GOCC_MICROVILLUS		3	0.58	1.07	0.357	1	1	91	tags=67%, list=30%, signal=94%
					156	GOBP_KERATINIZATION		3	0.58	1.07	0.38	1	1	21	tags=33%, list=7%, signal=35%
					157	GOBP_SODIUM_ION_TRANSMEMBRANE_TRANSPORT		3	0.59	1.07	0.366	1	1	124	tags=100%, list=41%, signal=167%
					158	GOBP_POSITIVE_REGULATION_OF_TRANSPORT		12	0.4	1.07	0.391	1	1	69	tags=33%, list=23%, signal=41%
					159	GOBP_NEGATIVE_REGULATION_OF_CELLULAR_AMIDE_METABOLIC_PROCESS		5	0.49	1.07	0.37	1	1	1	tags=20%, list=0%, signal=20%
					160	GOBP_CELLULAR_COMPONENT_DISASSEMBLY		4	0.52	1.06	0.366	1	1	7	tags=25%, list=2%, signal=25%
					161	GOCC_TRANSPORT_VESICLE_MEMBRANE		4	0.53	1.06	0.366	1	1	69	tags=50%, list=23%, signal=64%
					162	GOBP_HEAD_DEVELOPMENT		6	0.46	1.06	0.396	1	1	88	tags=50%, list=29%, signal=69%
					163	GOBP_ENDOSOMAL_TRANSPORT		3	0.58	1.05	0.383	1	1	12	tags=33%, list=4%, signal=34%
					164	GOMF_ENZYME_INHIBITOR_ACTIVITY		6	0.46	1.05	0.404	1	1	0	tags=17%, list=0%, signal=16%
					165	GOCC_TRANSPORTER_COMPLEX		10	0.4	1.05	0.445	1	1	124	tags=60%, list=41%, signal=98%
					166	GOBP_REGULATION_OF_TRANSMEMBRANE_TRANSPORT		6	0.47	1.05	0.433	1	1	79	tags=50%, list=26%, signal=66%
					167	GOMF_MRNA_BINDING		5	0.48	1.05	0.407	1	1	1	tags=20%, list=0%, signal=20%
					168	HP_NAUSEA		4	0.52	1.04	0.395	1	1	68	tags=50%, list=22%, signal=64%
					169	GOCC_ENVELOPE		7	0.43	1.04	0.423	1	1	82	tags=43%, list=27%, signal=57%
					170	GOBP_RECEPTOR_INTERNALIZATION		3	0.57	1.04	0.412	1	1	12	tags=33%, list=4%, signal=34%
					171	GOBP_POSITIVE_REGULATION_OF_ION_TRANSPORT		5	0.48	1.04	0.437	1	1	69	tags=40%, list=23%, signal=51%
					172	GOBP_RECEPTOR_METABOLIC_PROCESS		3	0.57	1.03	0.449	1	1	12	tags=33%, list=4%, signal=34%
					173	GOCC_POSTSYNAPTIC_MEMBRANE		4	0.52	1.03	0.381	1	1	66	tags=50%, list=22%, signal=63%
					174	GOBP_POSITIVE_REGULATION_OF_ANION_TRANSPORT		5	0.48	1.02	0.453	1	1	69	tags=40%, list=23%, signal=51%
					175	GOMF_ACTIN_BINDING		6	0.44	1.02	0.451	1	1	91	tags=50%, list=30%, signal=70%
					176	GOBP_SEXUAL_REPRODUCTION		4	0.51	1.02	0.429	1	1	77	tags=50%, list=25%, signal=66%
					177	GOBP_NEGATIVE_REGULATION_OF_NEURON_DEATH		3	0.56	1.02	0.467	1	1	40	tags=33%, list=13%, signal=38%
					178	GOBP_NEGATIVE_REGULATION_OF_NEURON_APOPTOTIC_PROCESS		3	0.56	1.02	0.464	1	1	40	tags=33%, list=13%, signal=38%
					179	GOBP_PROTEIN_DNA_COMPLEX_SUBUNIT_ORGANIZATION		3	0.55	1.01	0.462	1	1	85	tags=67%, list=28%, signal=92%
					180	GOBP_INTRACELLULAR_TRANSPORT		12	0.37	1	0.485	1	1	91	tags=42%, list=30%, signal=57%
					181	GOBP_LEUKOCYTE_DIFFERENTIATION		3	0.54	1	0.489	1	1	139	tags=100%, list=46%, signal=182%
					182	GOBP_T_CELL_ACTIVATION		3	0.54	0.99	0.497	1	1	139	tags=100%, list=46%, signal=182%
					183	GOBP_MONONUCLEAR_CELL_DIFFERENTIATION		3	0.54	0.99	0.507	1	1	139	tags=100%, list=46%, signal=182%
					184	GOBP_CENTRAL_NERVOUS_SYSTEM_NEURON_DIFFERENTIATION		3	0.54	0.99	0.508	1	1	40	tags=33%, list=13%, signal=38%
					185	HP_CONGESTIVE_HEART_FAILURE		3	0.54	0.99	0.527	1	1	44	tags=33%, list=14%, signal=39%
					186	GOBP_CENTRAL_NERVOUS_SYSTEM_NEURON_DEVELOPMENT		3	0.54	0.98	0.519	1	1	40	tags=33%, list=13%, signal=38%
					187	GOCC_GOLGI_CIS_CISTERNA		3	0.54	0.98	0.509	1	1	36	tags=33%, list=12%, signal=37%
					188	HP_ABNORMALITY_OF_RENAL_EXCRETION		3	0.53	0.98	0.501	1	1	95	tags=67%, list=31%, signal=96%
					189	HP_GAIT_ATAXIA		4	0.48	0.98	0.491	1	1	159	tags=100%, list=52%, signal=207%
					190	GOBP_HOMOPHILIC_CELL_ADHESION_VIA_PLASMA_MEMBRANE_ADHESION_MOLECULES		5	0.45	0.98	0.483	1	1	66	tags=40%, list=22%, signal=50%
					191	GOBP_REGULATION_OF_INFLAMMATORY_RESPONSE		5	0.45	0.98	0.479	1	1	169	tags=100%, list=56%, signal=221%
					192	GOBP_EPIDERMAL_CELL_DIFFERENTIATION		4	0.49	0.98	0.481	1	1	21	tags=25%, list=7%, signal=27%
					193	HP_STEREOTYPY		3	0.54	0.98	0.535	1	1	33	tags=33%, list=11%, signal=37%
					194	GOCC_CATION_CHANNEL_COMPLEX		8	0.4	0.97	0.501	1	1	124	tags=63%, list=41%, signal=103%
					195	GOCC_CIS_GOLGI_NETWORK		3	0.54	0.97	0.529	1	1	36	tags=33%, list=12%, signal=37%
					196	GOBP_KERATINOCYTE_DIFFERENTIATION		4	0.49	0.97	0.493	1	1	21	tags=25%, list=7%, signal=27%
					197	GOCC_ACTIN_BASED_CELL_PROJECTION		4	0.49	0.97	0.496	1	1	7	tags=25%, list=2%, signal=25%
					198	GOBP_CELL_ACTIVATION_INVOLVED_IN_IMMUNE_RESPONSE		6	0.43	0.97	0.521	1	1	146	tags=83%, list=48%, signal=157%
					199	GOBP_TRANSCRIPTION_INITIATION_FROM_RNA_POLYMERASE_II_PROMOTER		3	0.53	0.96	0.547	1	1	85	tags=67%, list=28%, signal=92%
					200	GOCC_MOTILE_CILIUM		6	0.42	0.96	0.506	1	1	121	tags=67%, list=40%, signal=109%
					201	GOBP_ESTABLISHMENT_OF_PROTEIN_LOCALIZATION		14	0.34	0.96	0.544	1	1	116	tags=50%, list=38%, signal=77%
					202	GOBP_ADAPTIVE_IMMUNE_RESPONSE_BASED_ON_SOMATIC_RECOMBINATION_OF_IMMUNE_RECEPTORS_BUILT_FROM_IMMUNOGLOBULIN_SUPERFAMILY_DOMAINS		3	0.52	0.96	0.559	1	1	146	tags=100%, list=48%, signal=191%
					203	GOMF_ENZYME_REGULATOR_ACTIVITY		11	0.36	0.95	0.556	1	1	85	tags=36%, list=28%, signal=49%
					204	GOBP_REGULATION_OF_DEFENSE_RESPONSE		8	0.38	0.95	0.543	1	1	169	tags=88%, list=56%, signal=192%
					205	GOCC_COATED_VESICLE_MEMBRANE		5	0.43	0.95	0.521	1	1	69	tags=40%, list=23%, signal=51%
					206	GOBP_EPITHELIAL_CELL_DEVELOPMENT		3	0.52	0.95	0.568	1	1	88	tags=67%, list=29%, signal=93%
					207	GOBP_ESTABLISHMENT_OF_PROTEIN_LOCALIZATION_TO_ORGANELLE		4	0.48	0.95	0.532	1	1	12	tags=25%, list=4%, signal=26%
					208	GOCC_CILIARY_PLASM		6	0.41	0.95	0.553	1	1	90	tags=50%, list=30%, signal=70%
					209	GOBP_LEUKOCYTE_MIGRATION		4	0.47	0.95	0.542	1	1	119	tags=75%, list=39%, signal=122%
					210	GOCC_NUCLEAR_ENVELOPE		3	0.52	0.95	0.583	1	1	39	tags=33%, list=13%, signal=38%
					211	GOBP_PROTEOLYSIS		13	0.34	0.95	0.538	1	1	68	tags=31%, list=22%, signal=38%
					212	GOBP_RESPONSE_TO_ORGANIC_CYCLIC_COMPOUND		10	0.36	0.94	0.571	1	1	68	tags=30%, list=22%, signal=37%
					213	GOBP_NEGATIVE_REGULATION_OF_HYDROLASE_ACTIVITY		7	0.39	0.94	0.545	1	1	0	tags=14%, list=0%, signal=14%
					214	GOCC_SYNAPTIC_MEMBRANE		5	0.44	0.94	0.547	1	1	144	tags=80%, list=47%, signal=149%
					215	GOBP_RESPONSE_TO_VIRUS		3	0.51	0.94	0.59	1	1	148	tags=100%, list=49%, signal=193%
					216	GOBP_MULTICELLULAR_ORGANISMAL_SIGNALING		4	0.47	0.94	0.548	1	1	124	tags=75%, list=41%, signal=125%
					217	GOBP_RESPONSE_TO_BIOTIC_STIMULUS		13	0.34	0.94	0.584	1	1	161	tags=77%, list=53%, signal=157%
					218	GOCC_MICROTUBULE_CYTOSKELETON		9	0.37	0.94	0.572	1	1	138	tags=67%, list=45%, signal=118%
					219	GOBP_MICROTUBULE_CYTOSKELETON_ORGANIZATION		8	0.37	0.94	0.552	1	1	88	tags=38%, list=29%, signal=51%
					220	HP_ABNORMAL_SYSTEMIC_ARTERIAL_MORPHOLOGY		5	0.43	0.93	0.553	1	1	68	tags=40%, list=22%, signal=51%
					221	GOCC_9PLUS2_MOTILE_CILIUM		4	0.46	0.93	0.549	1	1	121	tags=75%, list=40%, signal=123%
					222	GOBP_REGULATION_OF_IMMUNE_RESPONSE		8	0.38	0.93	0.573	1	1	146	tags=75%, list=48%, signal=141%
					223	GOBP_NEGATIVE_REGULATION_OF_CELL_GROWTH		3	0.51	0.93	0.603	1	1	40	tags=33%, list=13%, signal=38%
					224	HP_ABNORMAL_VASCULAR_PHYSIOLOGY		3	0.51	0.93	0.599	1	1	44	tags=33%, list=14%, signal=39%
					225	HP_EPILEPTIC_ENCEPHALOPATHY		4	0.47	0.93	0.553	1	1	124	tags=75%, list=41%, signal=125%
					226	GOBP_MICROTUBULE_BASED_TRANSPORT		4	0.47	0.93	0.57	1	1	82	tags=50%, list=27%, signal=68%
					227	GOMF_EXTRACELLULAR_MATRIX_STRUCTURAL_CONSTITUENT		3	0.51	0.93	0.621	1	1	43	tags=33%, list=14%, signal=38%
					228	GOBP_CELLULAR_RESPONSE_TO_NITROGEN_COMPOUND		10	0.35	0.93	0.578	1	1	38	tags=20%, list=13%, signal=22%
					229	GOBP_ANIMAL_ORGAN_MORPHOGENESIS		6	0.41	0.93	0.578	1	1	68	tags=33%, list=22%, signal=42%
					230	HP_DISINHIBITION		5	0.42	0.93	0.553	1	1	176	tags=100%, list=58%, signal=234%
					231	HP_ABNORMALITY_OF_THE_BLADDER		3	0.51	0.93	0.609	1	1	33	tags=33%, list=11%, signal=37%
					232	GOBP_DEVELOPMENTAL_PROCESS_INVOLVED_IN_REPRODUCTION		4	0.46	0.93	0.559	1	1	77	tags=50%, list=25%, signal=66%
					233	GOCC_MITOCHONDRIAL_ENVELOPE		4	0.46	0.92	0.594	1	1	82	tags=50%, list=27%, signal=68%
					234	GOCC_GOLGI_CISTERNA		4	0.45	0.92	0.587	1	1	36	tags=25%, list=12%, signal=28%
					235	HP_CONSTITUTIONAL_SYMPTOM		10	0.35	0.92	0.592	1	1	68	tags=30%, list=22%, signal=37%
					236	GOBP_HOMEOSTATIC_PROCESS		18	0.31	0.92	0.618	1	1	81	tags=33%, list=27%, signal=43%
					237	GOBP_REGULATION_OF_RESPONSE_TO_BIOTIC_STIMULUS		3	0.5	0.92	0.603	1	1	106	tags=67%, list=35%, signal=101%
					238	GOBP_NEURON_PROJECTION_GUIDANCE		3	0.51	0.92	0.616	1	1	40	tags=33%, list=13%, signal=38%
					239	GOBP_SKIN_DEVELOPMENT		5	0.43	0.92	0.563	1	1	21	tags=20%, list=7%, signal=21%
					240	HP_INFANTILE_ONSET		6	0.41	0.92	0.567	1	1	182	tags=100%, list=60%, signal=244%
					241	GOBP_CHEMICAL_HOMEOSTASIS		8	0.37	0.92	0.591	1	1	77	tags=38%, list=25%, signal=49%
					242	HP_ABNORMALITY_OF_THE_LOWER_URINARY_TRACT		3	0.51	0.92	0.634	1	1	33	tags=33%, list=11%, signal=37%
					243	HP_ABNORMALITY_OF_PULMONARY_CIRCULATION		3	0.51	0.91	0.627	1	1	44	tags=33%, list=14%, signal=39%
					244	GOBP_POSITIVE_REGULATION_OF_RESPONSE_TO_BIOTIC_STIMULUS		3	0.5	0.91	0.638	1	1	106	tags=67%, list=35%, signal=101%
					245	GOBP_REGULATION_OF_INNATE_IMMUNE_RESPONSE		3	0.5	0.91	0.624	1	1	106	tags=67%, list=35%, signal=101%
					246	HP_ABNORMALITY_OF_CARDIOVASCULAR_SYSTEM_ELECTROPHYSIOLOGY		3	0.5	0.91	0.622	1	1	44	tags=33%, list=14%, signal=39%
					247	GOBP_MICROTUBULE_BUNDLE_FORMATION		5	0.42	0.91	0.566	1	1	7	tags=20%, list=2%, signal=20%
					248	GOBP_REGULATION_OF_CELLULAR_AMIDE_METABOLIC_PROCESS		8	0.37	0.91	0.597	1	1	1	tags=13%, list=0%, signal=12%
					249	GOBP_DEFENSE_RESPONSE_TO_OTHER_ORGANISM		12	0.33	0.91	0.619	1	1	139	tags=67%, list=46%, signal=118%
					250	GOBP_DEFENSE_RESPONSE		19	0.3	0.91	0.608	1	1	169	tags=74%, list=56%, signal=156%
					251	GOBP_NEGATIVE_REGULATION_OF_DEVELOPMENTAL_GROWTH		3	0.49	0.91	0.652	1	1	40	tags=33%, list=13%, signal=38%
					252	GOMF_G_PROTEIN_COUPLED_RECEPTOR_ACTIVITY		3	0.49	0.91	0.646	1	1	38	tags=33%, list=13%, signal=38%
					253	GOCC_NUCLEAR_OUTER_MEMBRANE_ENDOPLASMIC_RETICULUM_MEMBRANE_NETWORK		5	0.42	0.91	0.584	1	1	69	tags=40%, list=23%, signal=51%
					254	GOMF_ENZYME_ACTIVATOR_ACTIVITY		4	0.45	0.9	0.605	1	1	85	tags=50%, list=28%, signal=68%
					255	GOBP_MULTICELLULAR_ORGANISMAL_HOMEOSTASIS		8	0.36	0.9	0.599	1	1	81	tags=38%, list=27%, signal=50%
					256	HP_ADRENAL_OVERACTIVITY		3	0.5	0.9	0.657	1	1	44	tags=33%, list=14%, signal=39%
					257	GOCC_MICROTUBULE_ORGANIZING_CENTER		4	0.46	0.9	0.609	1	1	120	tags=75%, list=39%, signal=122%
					258	GOBP_AXONEME_ASSEMBLY		5	0.42	0.9	0.593	1	1	7	tags=20%, list=2%, signal=20%
					259	GOCC_GOLGI_CISTERNA_MEMBRANE		4	0.45	0.9	0.631	1	1	36	tags=25%, list=12%, signal=28%
					260	HP_LIMB_MYOCLONUS		3	0.49	0.9	0.656	1	1	33	tags=33%, list=11%, signal=37%
					261	GOMF_PROTEIN_HETERODIMERIZATION_ACTIVITY		3	0.49	0.9	0.675	1	1	51	tags=33%, list=17%, signal=40%
					262	GOBP_CELL_ACTIVATION		8	0.36	0.9	0.634	1	1	146	tags=75%, list=48%, signal=141%
					263	GOCC_SECRETORY_GRANULE_MEMBRANE		5	0.41	0.9	0.598	1	1	106	tags=60%, list=35%, signal=91%
					264	GOBP_INTRACELLULAR_PROTEIN_TRANSPORT		6	0.39	0.9	0.623	1	1	69	tags=33%, list=23%, signal=42%
					265	GOBP_INFLAMMATORY_RESPONSE		7	0.37	0.89	0.603	1	1	169	tags=86%, list=56%, signal=189%
					266	HP_METABOLIC_ACIDOSIS		3	0.48	0.89	0.688	1	1	44	tags=33%, list=14%, signal=39%
					267	HP_EEG_WITH_SPIKE_WAVE_COMPLEXES		3	0.49	0.89	0.674	1	1	33	tags=33%, list=11%, signal=37%
					268	GOCC_TRANSPORT_VESICLE		5	0.41	0.89	0.607	1	1	69	tags=40%, list=23%, signal=51%
					269	HP_EPILEPSIA_PARTIALIS_CONTINUA		3	0.48	0.89	0.692	1	1	159	tags=100%, list=52%, signal=208%
					270	HP_DEPRESSIVITY		4	0.44	0.89	0.633	1	1	33	tags=25%, list=11%, signal=28%
					271	GOBP_VIRAL_LIFE_CYCLE		3	0.48	0.88	0.662	1	1	158	tags=100%, list=52%, signal=206%
					272	HP_INCOORDINATION		3	0.48	0.88	0.687	1	1	159	tags=100%, list=52%, signal=208%
					273	HP_IMPAIRMENT_OF_ACTIVITIES_OF_DAILY_LIVING		3	0.49	0.88	0.683	1	1	33	tags=33%, list=11%, signal=37%
					274	GOCC_NUCLEAR_PROTEIN_CONTAINING_COMPLEX		3	0.48	0.88	0.687	1	1	93	tags=67%, list=31%, signal=95%
					275	GOBP_BIOLOGICAL_PROCESS_INVOLVED_IN_INTERACTION_WITH_SYMBIONT		3	0.48	0.88	0.695	1	1	158	tags=100%, list=52%, signal=206%
					276	GOBP_REGULATION_OF_CELL_DEATH		18	0.3	0.88	0.63	1	1	70	tags=28%, list=23%, signal=34%
					277	HP_TIBIAL_TORSION		3	0.48	0.88	0.684	1	1	159	tags=100%, list=52%, signal=208%
					278	HP_PARKINSONISM		3	0.48	0.88	0.69	1	1	159	tags=100%, list=52%, signal=208%
					279	HP_DYSGENESIS_OF_THE_HIPPOCAMPUS		3	0.48	0.88	0.699	1	1	159	tags=100%, list=52%, signal=208%
					280	HP_TREMOR		3	0.48	0.88	0.694	1	1	159	tags=100%, list=52%, signal=208%
					281	HP_ABNORMALITY_OF_THE_CEREBRAL_VASCULATURE		3	0.49	0.88	0.695	1	1	44	tags=33%, list=14%, signal=39%
					282	HP_CYANOTIC_EPISODE		3	0.48	0.88	0.677	1	1	159	tags=100%, list=52%, signal=208%
					283	GOBP_GLIAL_CELL_PROLIFERATION		3	0.48	0.88	0.68	1	1	158	tags=100%, list=52%, signal=206%
					284	GOBP_NEGATIVE_REGULATION_OF_CATALYTIC_ACTIVITY		8	0.36	0.88	0.628	1	1	0	tags=13%, list=0%, signal=12%
					285	HP_GLOBAL_BRAIN_ATROPHY		3	0.48	0.88	0.688	1	1	159	tags=100%, list=52%, signal=208%
					286	HP_PALLOR		3	0.48	0.88	0.703	1	1	159	tags=100%, list=52%, signal=208%
					287	HP_FOCAL_AWARE_SEIZURE		3	0.48	0.88	0.689	1	1	159	tags=100%, list=52%, signal=208%
					288	HP_MULTIFOCAL_EPILEPTIFORM_DISCHARGES		3	0.48	0.88	0.691	1	1	159	tags=100%, list=52%, signal=208%
					289	HP_LIMITATION_OF_NECK_MOTION		3	0.48	0.88	0.676	1	1	159	tags=100%, list=52%, signal=208%
					290	HP_PHOTOSENSITIVE_MYOCLONIC_SEIZURE		3	0.48	0.88	0.691	1	1	159	tags=100%, list=52%, signal=208%
					291	HP_ATYPICAL_ABSENCE_SEIZURE		3	0.48	0.88	0.7	1	1	159	tags=100%, list=52%, signal=208%
					292	HP_STATUS_EPILEPTICUS_WITH_PROMINENT_MOTOR_SYMPTOMS		3	0.48	0.88	0.701	1	1	159	tags=100%, list=52%, signal=208%
					293	HP_FOCAL_HEMICLONIC_SEIZURE		3	0.48	0.88	0.695	1	1	159	tags=100%, list=52%, signal=208%
					294	HP_ABNORMAL_MORPHOLOGY_OF_THE_LIMBIC_SYSTEM		3	0.48	0.87	0.703	1	1	159	tags=100%, list=52%, signal=208%
					295	HP_COGWHEEL_RIGIDITY		3	0.48	0.87	0.713	1	1	159	tags=100%, list=52%, signal=208%
					296	HP_LIMITED_NECK_RANGE_OF_MOTION		3	0.48	0.87	0.692	1	1	159	tags=100%, list=52%, signal=208%
					297	GOBP_REGULATION_OF_CYTOSKELETON_ORGANIZATION		6	0.38	0.87	0.625	1	1	7	tags=17%, list=2%, signal=17%
					298	HP_ABNORMAL_BLOOD_ION_CONCENTRATION		3	0.47	0.87	0.703	1	1	44	tags=33%, list=14%, signal=39%
					299	HP_PROGRESSIVE_GAIT_ATAXIA		3	0.48	0.87	0.71	1	1	159	tags=100%, list=52%, signal=208%
					300	HP_ACTION_TREMOR		3	0.48	0.87	0.695	1	1	159	tags=100%, list=52%, signal=208%
					301	GOBP_MYELOID_LEUKOCYTE_ACTIVATION		5	0.41	0.87	0.649	1	1	146	tags=80%, list=48%, signal=151%
					302	HP_MYOCLONIC_SEIZURE		3	0.48	0.87	0.723	1	1	159	tags=100%, list=52%, signal=208%
					303	HP_BRADYKINESIA		3	0.48	0.87	0.721	1	1	159	tags=100%, list=52%, signal=208%
					304	HP_ATONIC_SEIZURE		3	0.48	0.87	0.719	1	1	159	tags=100%, list=52%, signal=208%
					305	HP_ROD_CONE_DYSTROPHY		3	0.48	0.86	0.709	1	1	160	tags=100%, list=53%, signal=209%
					306	HP_RIGIDITY		3	0.48	0.86	0.691	1	1	159	tags=100%, list=52%, signal=208%
					307	GOBP_REGULATION_OF_SUPRAMOLECULAR_FIBER_ORGANIZATION		6	0.38	0.86	0.646	1	1	7	tags=17%, list=2%, signal=17%
					308	HP_PES_VALGUS		3	0.48	0.86	0.722	1	1	159	tags=100%, list=52%, signal=208%
					309	HP_HEADACHE		6	0.38	0.86	0.658	1	1	68	tags=33%, list=22%, signal=42%
					310	HP_ABNORMAL_URINARY_ELECTROLYTE_CONCENTRATION		3	0.47	0.86	0.711	1	1	44	tags=33%, list=14%, signal=39%
					311	HP_COMPLEX_FEBRILE_SEIZURE		3	0.48	0.86	0.714	1	1	159	tags=100%, list=52%, signal=208%
					312	HP_FUNCTIONAL_ABNORMALITY_OF_THE_MIDDLE_EAR		3	0.48	0.86	0.725	1	1	160	tags=100%, list=53%, signal=209%
					313	GOCC_AXON		8	0.35	0.86	0.641	1	1	54	tags=25%, list=18%, signal=30%
					314	GOBP_RECEPTOR_MEDIATED_ENDOCYTOSIS		7	0.36	0.86	0.67	1	1	117	tags=57%, list=38%, signal=91%
					315	GOBP_PEPTIDE_METABOLIC_PROCESS		9	0.34	0.86	0.649	1	1	1	tags=11%, list=0%, signal=11%
					316	GOBP_EPIDERMIS_DEVELOPMENT		6	0.38	0.86	0.649	1	1	21	tags=17%, list=7%, signal=18%
					317	HP_ABNORMALITY_OF_URINE_CALCIUM_CONCENTRATION		3	0.47	0.86	0.72	1	1	44	tags=33%, list=14%, signal=39%
					318	GOBP_PALLIUM_DEVELOPMENT		3	0.47	0.86	0.718	1	1	54	tags=33%, list=18%, signal=40%
					319	HP_RETINAL_DYSTROPHY		3	0.48	0.85	0.71	1	1	160	tags=100%, list=53%, signal=209%
					320	GOBP_DNA_METABOLIC_PROCESS		7	0.35	0.85	0.665	1	1	2	tags=14%, list=1%, signal=14%
					321	HP_ABNORMAL_INVOLUNTARY_EYE_MOVEMENTS		7	0.36	0.85	0.653	1	1	124	tags=57%, list=41%, signal=94%
					322	GOBP_GENE_SILENCING		11	0.32	0.85	0.694	1	1	68	tags=27%, list=22%, signal=34%
					323	GOBP_LIMBIC_SYSTEM_DEVELOPMENT		3	0.47	0.85	0.734	1	1	54	tags=33%, list=18%, signal=40%
					324	GOBP_CILIUM_MOVEMENT		7	0.36	0.85	0.686	1	1	88	tags=43%, list=29%, signal=59%
					325	HP_OBSESSIVE_COMPULSIVE_BEHAVIOR		4	0.42	0.85	0.695	1	1	176	tags=100%, list=58%, signal=234%
					326	GOCC_SARCOLEMMA		4	0.43	0.85	0.708	1	1	140	tags=75%, list=46%, signal=137%
					327	GOBP_CELL_CYCLE		16	0.3	0.85	0.713	1	1	2	tags=13%, list=1%, signal=12%
					328	GOBP_POSITIVE_REGULATION_OF_PROTEIN_CONTAINING_COMPLEX_ASSEMBLY		7	0.35	0.84	0.674	1	1	85	tags=43%, list=28%, signal=58%
					329	HP_AGGRESSIVE_BEHAVIOR		4	0.42	0.84	0.737	1	1	33	tags=25%, list=11%, signal=28%
					330	GOBP_DNA_TEMPLATED_TRANSCRIPTION_INITIATION		4	0.42	0.84	0.702	1	1	85	tags=50%, list=28%, signal=68%
					331	HP_PES_PLANUS		5	0.38	0.84	0.704	1	1	159	tags=80%, list=52%, signal=165%
					332	HP_MALE_INFERTILITY		3	0.46	0.84	0.741	1	1	166	tags=100%, list=55%, signal=218%
					333	HP_OBSESSIVE_COMPULSIVE_TRAIT		4	0.42	0.84	0.729	1	1	176	tags=100%, list=58%, signal=234%
					334	GOBP_CILIUM_ORGANIZATION		6	0.36	0.84	0.672	1	1	7	tags=17%, list=2%, signal=17%
					335	GOCC_GLUTAMATERGIC_SYNAPSE		6	0.37	0.84	0.665	1	1	144	tags=67%, list=47%, signal=124%
					336	HP_ABNORMAL_SPERM_MOTILITY		3	0.46	0.83	0.747	1	1	166	tags=100%, list=55%, signal=218%
					337	GOBP_NEGATIVE_REGULATION_OF_CELL_DEATH		10	0.32	0.83	0.696	1	1	40	tags=20%, list=13%, signal=22%
					338	GOBP_EPITHELIUM_DEVELOPMENT		12	0.3	0.83	0.711	1	1	21	tags=17%, list=7%, signal=17%
					339	HP_FUNCTIONAL_ABNORMALITY_OF_MALE_INTERNAL_GENITALIA		3	0.46	0.83	0.759	1	1	166	tags=100%, list=55%, signal=218%
					340	GOBP_REGULATION_OF_ORGANELLE_ORGANIZATION		7	0.35	0.83	0.693	1	1	7	tags=14%, list=2%, signal=14%
					341	HP_DECREASED_FERTILITY_IN_MALES		3	0.46	0.82	0.788	1	1	166	tags=100%, list=55%, signal=218%
					342	GOBP_POSITIVE_REGULATION_OF_IMMUNE_SYSTEM_PROCESS		9	0.32	0.82	0.693	1	1	119	tags=56%, list=39%, signal=89%
					343	GOBP_REGULATION_OF_PROTEIN_CONTAINING_COMPLEX_ASSEMBLY		7	0.35	0.82	0.687	1	1	85	tags=43%, list=28%, signal=58%
					344	GOCC_GOLGI_APPARATUS_SUBCOMPARTMENT		12	0.3	0.82	0.724	1	1	69	tags=25%, list=23%, signal=31%
					345	HP_ABNORMALITY_OF_ADRENAL_MORPHOLOGY		4	0.41	0.82	0.763	1	1	44	tags=25%, list=14%, signal=29%
					346	GOBP_CELL_GROWTH		4	0.41	0.82	0.731	1	1	40	tags=25%, list=13%, signal=28%
					347	HP_ABNORMAL_PENIS_MORPHOLOGY		4	0.41	0.82	0.751	1	1	181	tags=100%, list=60%, signal=244%
					348	HP_ABNORMAL_CONSUMPTION_BEHAVIOR		3	0.45	0.82	0.78	1	1	44	tags=33%, list=14%, signal=39%
					349	HP_DIALEPTIC_SEIZURE		5	0.38	0.82	0.735	1	1	159	tags=80%, list=52%, signal=165%
					350	HP_BILATERAL_TONIC_CLONIC_SEIZURE		5	0.38	0.82	0.744	1	1	159	tags=80%, list=52%, signal=165%
					351	HP_ABNORMAL_SOCIAL_BEHAVIOR		5	0.37	0.81	0.726	1	1	79	tags=40%, list=26%, signal=53%
					352	HP_HYPOPLASIA_OF_PENIS		4	0.41	0.81	0.757	1	1	181	tags=100%, list=60%, signal=244%
					353	HP_NON_MOTOR_SEIZURE		5	0.38	0.81	0.74	1	1	159	tags=80%, list=52%, signal=165%
					354	GOBP_REGULATION_OF_VESICLE_MEDIATED_TRANSPORT		8	0.33	0.81	0.713	1	1	146	tags=63%, list=48%, signal=117%
					355	GOBP_NEGATIVE_REGULATION_OF_TRANSCRIPTION_BY_RNA_POLYMERASE_II		3	0.44	0.81	0.811	1	1	119	tags=67%, list=39%, signal=108%
					356	HP_ATTENTION_DEFICIT_HYPERACTIVITY_DISORDER		4	0.41	0.81	0.755	1	1	33	tags=25%, list=11%, signal=28%
					357	GOBP_REGULATION_OF_EXOCYTOSIS		4	0.4	0.8	0.778	1	1	146	tags=75%, list=48%, signal=142%
					358	GOBP_REGULATION_OF_NERVOUS_SYSTEM_DEVELOPMENT		5	0.37	0.8	0.753	1	1	158	tags=80%, list=52%, signal=164%
					359	GOBP_NEURON_APOPTOTIC_PROCESS		4	0.4	0.8	0.766	1	1	40	tags=25%, list=13%, signal=28%
					360	GOBP_PROTEASOMAL_PROTEIN_CATABOLIC_PROCESS		3	0.44	0.8	0.802	1	1	172	tags=100%, list=57%, signal=228%
					361	GOMF_CYCLIN_DEPENDENT_PROTEIN_SERINE_THREONINE_KINASE_REGULATOR_ACTIVITY		3	0.44	0.8	0.792	1	1	54	tags=33%, list=18%, signal=40%
					362	GOBP_GLIOGENESIS		5	0.37	0.8	0.763	1	1	158	tags=80%, list=52%, signal=164%
					363	GOBP_REGULATION_OF_CELL_DEVELOPMENT		5	0.37	0.8	0.744	1	1	158	tags=80%, list=52%, signal=164%
					364	GOBP_NEGATIVE_REGULATION_OF_GROWTH		4	0.4	0.8	0.783	1	1	40	tags=25%, list=13%, signal=28%
					365	GOBP_NEURON_DEATH		4	0.4	0.79	0.793	1	1	40	tags=25%, list=13%, signal=28%
					366	GOBP_POSITIVE_REGULATION_OF_DEFENSE_RESPONSE		5	0.37	0.79	0.738	1	1	119	tags=60%, list=39%, signal=97%
					367	GOBP_REGULATION_OF_CYCLIN_DEPENDENT_PROTEIN_KINASE_ACTIVITY		3	0.44	0.79	0.802	1	1	54	tags=33%, list=18%, signal=40%
					368	GOBP_POSITIVE_REGULATION_OF_CYCLIN_DEPENDENT_PROTEIN_KINASE_ACTIVITY		3	0.44	0.79	0.796	1	1	54	tags=33%, list=18%, signal=40%
					369	GOBP_CELLULAR_AMIDE_METABOLIC_PROCESS		11	0.3	0.79	0.738	1	1	1	tags=9%, list=0%, signal=9%
					370	GOMF_KINASE_REGULATOR_ACTIVITY		3	0.44	0.79	0.818	1	1	54	tags=33%, list=18%, signal=40%
					371	HP_DERMATOLOGICAL_MANIFESTATIONS_OF_SYSTEMIC_DISORDERS		4	0.39	0.79	0.791	1	1	33	tags=25%, list=11%, signal=28%
					372	GOBP_REGULATION_OF_NEUROGENESIS		5	0.37	0.79	0.758	1	1	158	tags=80%, list=52%, signal=164%
					373	GOCC_PLASMA_MEMBRANE_PROTEIN_COMPLEX		14	0.28	0.79	0.731	1	1	140	tags=57%, list=46%, signal=101%
					374	GOBP_IMMUNE_EFFECTOR_PROCESS		9	0.31	0.79	0.737	1	1	146	tags=67%, list=48%, signal=124%
					375	HP_FACIAL_TICS		4	0.39	0.79	0.792	1	1	33	tags=25%, list=11%, signal=28%
					376	GOBP_REGULATION_OF_PROTEASOMAL_PROTEIN_CATABOLIC_PROCESS		3	0.44	0.79	0.822	1	1	172	tags=100%, list=57%, signal=228%
					377	HP_LIMITATION_OF_KNEE_MOBILITY		4	0.39	0.79	0.798	1	1	33	tags=25%, list=11%, signal=28%
					378	HP_FOCAL_IMPAIRED_AWARENESS_SEIZURE		4	0.39	0.78	0.828	1	1	33	tags=25%, list=11%, signal=28%
					379	HP_GENERALIZED_ONSET_MOTOR_SEIZURE		4	0.39	0.78	0.801	1	1	33	tags=25%, list=11%, signal=28%
					380	HP_REFLEX_SEIZURE		4	0.39	0.78	0.817	1	1	33	tags=25%, list=11%, signal=28%
					381	HP_DISTURBANCE_OF_FACIAL_EXPRESSION		4	0.39	0.78	0.822	1	1	33	tags=25%, list=11%, signal=28%
					382	HP_INFECTION_RELATED_SEIZURE		4	0.39	0.78	0.803	1	1	33	tags=25%, list=11%, signal=28%
					383	HP_MOTOR_SEIZURE		4	0.39	0.78	0.804	1	1	33	tags=25%, list=11%, signal=28%
					384	HP_ABNORMALITY_OF_ADRENAL_PHYSIOLOGY		4	0.39	0.78	0.812	1	1	44	tags=25%, list=14%, signal=29%
					385	HP_GENERALIZED_CLONIC_SEIZURE		4	0.39	0.77	0.797	1	1	33	tags=25%, list=11%, signal=28%
					386	GOCC_SIDE_OF_MEMBRANE		7	0.32	0.77	0.757	1	1	181	tags=86%, list=60%, signal=207%
					387	HP_TONIC_SEIZURE		4	0.39	0.77	0.813	1	1	33	tags=25%, list=11%, signal=28%
					388	HP_CYANOSIS		4	0.39	0.77	0.805	1	1	33	tags=25%, list=11%, signal=28%
					389	GOBP_REGULATION_OF_SECRETION		8	0.31	0.77	0.758	1	1	81	tags=38%, list=27%, signal=50%
					390	HP_ABNORMAL_INSULIN_LEVEL		3	0.42	0.77	0.852	1	1	176	tags=100%, list=58%, signal=235%
					391	HP_ABNORMALITY_OF_EXTRAPYRAMIDAL_MOTOR_FUNCTION		4	0.38	0.77	0.795	1	1	33	tags=25%, list=11%, signal=28%
					392	HP_DEVELOPMENTAL_REGRESSION		4	0.38	0.77	0.819	1	1	33	tags=25%, list=11%, signal=28%
					393	HP_ABNORMALITY_OF_THE_NECK		4	0.38	0.77	0.815	1	1	33	tags=25%, list=11%, signal=28%
					394	HP_LIMITED_KNEE_EXTENSION		4	0.39	0.77	0.81	1	1	33	tags=25%, list=11%, signal=28%
					395	GOBP_POSITIVE_REGULATION_OF_TRANSCRIPTION_BY_RNA_POLYMERASE_II		3	0.42	0.77	0.848	1	1	119	tags=67%, list=39%, signal=108%
					396	HP_BILATERAL_TONIC_CLONIC_SEIZURE_WITH_GENERALIZED_ONSET		4	0.39	0.77	0.815	1	1	33	tags=25%, list=11%, signal=28%
					397	GOBP_CANONICAL_WNT_SIGNALING_PATHWAY		4	0.38	0.77	0.829	1	1	40	tags=25%, list=13%, signal=28%
					398	GOMF_RNA_BINDING		11	0.28	0.77	0.747	1	1	1	tags=9%, list=0%, signal=9%
					399	HP_EEG_WITH_FOCAL_EPILEPTIFORM_DISCHARGES		4	0.39	0.77	0.819	1	1	33	tags=25%, list=11%, signal=28%
					400	HP_ABNORMALITY_OF_TIBIA_MORPHOLOGY		4	0.38	0.77	0.801	1	1	33	tags=25%, list=11%, signal=28%
					401	HP_PHOTOPHOBIA		3	0.42	0.77	0.867	1	1	120	tags=67%, list=39%, signal=109%
					402	HP_ABNORMAL_CHOROID_MORPHOLOGY		3	0.42	0.77	0.865	1	1	176	tags=100%, list=58%, signal=235%
					403	HP_FOCAL_MOTOR_SEIZURE		4	0.39	0.76	0.818	1	1	33	tags=25%, list=11%, signal=28%
					404	HP_FOCAL_CLONIC_SEIZURE		4	0.39	0.76	0.836	1	1	33	tags=25%, list=11%, signal=28%
					405	GOCC_PERIKARYON		4	0.38	0.76	0.828	1	1	51	tags=25%, list=17%, signal=30%
					406	GOBP_NEGATIVE_REGULATION_OF_SIGNALING		14	0.27	0.76	0.776	1	1	81	tags=29%, list=27%, signal=37%
					407	HP_CLONIC_SEIZURE		4	0.39	0.76	0.834	1	1	33	tags=25%, list=11%, signal=28%
					408	GOBP_CELL_CELL_ADHESION_VIA_PLASMA_MEMBRANE_ADHESION_MOLECULES		7	0.32	0.76	0.78	1	1	159	tags=71%, list=52%, signal=146%
					409	HP_STATUS_EPILEPTICUS_WITHOUT_PROMINENT_MOTOR_SYMPTOMS		4	0.38	0.76	0.837	1	1	33	tags=25%, list=11%, signal=28%
					410	GOCC_CELL_BODY		4	0.38	0.75	0.835	1	1	51	tags=25%, list=17%, signal=30%
					411	GOCC_MEMBRANE_PROTEIN_COMPLEX		19	0.25	0.75	0.791	1	1	196	tags=79%, list=64%, signal=208%
					412	HP_PHENOTYPIC_VARIABILITY		3	0.41	0.75	0.879	1	1	124	tags=67%, list=41%, signal=111%
					413	GOCC_CELL_CELL_JUNCTION		5	0.34	0.75	0.807	1	1	124	tags=60%, list=41%, signal=100%
					414	GOBP_EPITHELIAL_CELL_DIFFERENTIATION		8	0.31	0.75	0.79	1	1	88	tags=38%, list=29%, signal=51%
					415	GOCC_CHROMOSOME		8	0.3	0.75	0.787	1	1	2	tags=13%, list=1%, signal=12%
					416	HP_VARIABLE_EXPRESSIVITY		3	0.41	0.75	0.862	1	1	124	tags=67%, list=41%, signal=111%
					417	GOBP_SECRETION		12	0.27	0.75	0.771	1	1	146	tags=58%, list=48%, signal=108%
					418	GOBP_CHROMOSOME_ORGANIZATION		5	0.34	0.75	0.792	1	1	85	tags=40%, list=28%, signal=55%
					419	GOCC_INTRINSIC_COMPONENT_OF_SYNAPTIC_MEMBRANE		3	0.41	0.75	0.868	1	1	124	tags=67%, list=41%, signal=111%
					420	GOBP_LEUKOCYTE_MEDIATED_IMMUNITY		4	0.37	0.74	0.861	1	1	146	tags=75%, list=48%, signal=142%
					421	GOCC_INTRINSIC_COMPONENT_OF_PRESYNAPTIC_MEMBRANE		3	0.41	0.74	0.873	1	1	124	tags=67%, list=41%, signal=111%
					422	GOCC_PRESYNAPTIC_MEMBRANE		3	0.41	0.74	0.884	1	1	124	tags=67%, list=41%, signal=111%
					423	GOBP_MYELOID_LEUKOCYTE_MEDIATED_IMMUNITY		4	0.37	0.74	0.879	1	1	146	tags=75%, list=48%, signal=142%
					424	GOBP_POSITIVE_REGULATION_OF_RESPONSE_TO_EXTERNAL_STIMULUS		8	0.3	0.74	0.813	1	1	169	tags=75%, list=56%, signal=164%
					425	GOBP_LYMPHOCYTE_ACTIVATION		4	0.37	0.73	0.841	1	1	139	tags=75%, list=46%, signal=136%
					426	GOBP_BIOLOGICAL_PROCESS_INVOLVED_IN_SYMBIOTIC_INTERACTION		5	0.34	0.73	0.844	1	1	158	tags=80%, list=52%, signal=164%
					427	GOBP_REGULATION_OF_CELL_PROJECTION_ORGANIZATION		7	0.31	0.73	0.812	1	1	158	tags=71%, list=52%, signal=145%
					428	GOMF_ATPASE_ACTIVITY		9	0.28	0.73	0.795	1	1	2	tags=11%, list=1%, signal=11%
					429	GOBP_HUMORAL_IMMUNE_RESPONSE		4	0.37	0.73	0.845	1	1	139	tags=75%, list=46%, signal=136%
					430	GOBP_EXOCYTOSIS		8	0.3	0.73	0.808	1	1	146	tags=63%, list=48%, signal=117%
					431	GOBP_POSITIVE_REGULATION_OF_CELL_DEATH		8	0.29	0.73	0.79	1	1	11	tags=13%, list=4%, signal=13%
					432	GOBP_GLYCOPROTEIN_BIOSYNTHETIC_PROCESS		4	0.37	0.73	0.873	1	1	43	tags=25%, list=14%, signal=29%
					433	GOMF_HYDROLASE_ACTIVITY_ACTING_ON_ACID_ANHYDRIDES		12	0.27	0.72	0.815	1	1	91	tags=33%, list=30%, signal=46%
					434	HP_ABNORMALITY_OF_THE_FEMALE_GENITALIA		3	0.4	0.72	0.898	1	1	183	tags=100%, list=60%, signal=249%
					435	GOCC_TRANSFERASE_COMPLEX_TRANSFERRING_PHOSPHORUS_CONTAINING_GROUPS		5	0.33	0.72	0.846	1	1	85	tags=40%, list=28%, signal=55%
					436	GOCC_GOLGI_STACK		6	0.32	0.72	0.837	1	1	36	tags=17%, list=12%, signal=19%
					437	HP_ABNORMALITY_OF_ACID_BASE_HOMEOSTASIS		4	0.36	0.72	0.864	1	1	44	tags=25%, list=14%, signal=29%
					438	HP_MYOCLONUS		5	0.33	0.72	0.837	1	1	33	tags=20%, list=11%, signal=22%
					439	GOMF_CYTOKINE_ACTIVITY		4	0.36	0.72	0.873	1	1	139	tags=75%, list=46%, signal=136%
					440	HP_ABNORMAL_FACIAL_EXPRESSION		5	0.33	0.72	0.842	1	1	33	tags=20%, list=11%, signal=22%
					441	GOCC_EXTERNAL_SIDE_OF_PLASMA_MEMBRANE		6	0.31	0.72	0.84	1	1	181	tags=83%, list=60%, signal=202%
					442	HP_ABNORMALITY_OF_BLOOD_CIRCULATION		5	0.33	0.72	0.856	1	1	95	tags=40%, list=31%, signal=57%
					443	GOBP_POSTTRANSCRIPTIONAL_REGULATION_OF_GENE_EXPRESSION		14	0.25	0.72	0.825	1	1	68	tags=21%, list=22%, signal=26%
					444	HP_LIMITATION_OF_JOINT_MOBILITY		5	0.33	0.72	0.84	1	1	33	tags=20%, list=11%, signal=22%
					445	GOBP_CELL_MORPHOGENESIS_INVOLVED_IN_NEURON_DIFFERENTIATION		5	0.33	0.71	0.851	1	1	40	tags=20%, list=13%, signal=23%
					446	HP_ABNORMALITY_OF_CENTRAL_NERVOUS_SYSTEM_ELECTROPHYSIOLOGY		5	0.32	0.71	0.849	1	1	33	tags=20%, list=11%, signal=22%
					447	GOBP_POSITIVE_REGULATION_OF_HYDROLASE_ACTIVITY		5	0.33	0.71	0.849	1	1	85	tags=40%, list=28%, signal=55%
					448	HP_ABNORMAL_FEAR_ANXIETY_RELATED_BEHAVIOR		5	0.33	0.71	0.859	1	1	33	tags=20%, list=11%, signal=22%
					449	GOCC_PROTEIN_KINASE_COMPLEX		5	0.33	0.71	0.86	1	1	85	tags=40%, list=28%, signal=55%
					450	HP_PEDIATRIC_ONSET		7	0.3	0.71	0.821	1	1	182	tags=86%, list=60%, signal=209%
					451	GOBP_PROCESS_UTILIZING_AUTOPHAGIC_MECHANISM		8	0.29	0.71	0.843	1	1	104	tags=38%, list=34%, signal=56%
					452	GOBP_POSITIVE_REGULATION_OF_SECRETION		4	0.36	0.71	0.899	1	1	54	tags=25%, list=18%, signal=30%
					453	HP_STATUS_EPILEPTICUS		5	0.32	0.71	0.876	1	1	33	tags=20%, list=11%, signal=22%
					454	GOBP_REGULATION_OF_RESPONSE_TO_EXTERNAL_STIMULUS		10	0.27	0.71	0.816	1	1	169	tags=70%, list=56%, signal=152%
					455	GOBP_ANATOMICAL_STRUCTURE_MATURATION		4	0.36	0.7	0.887	1	1	54	tags=25%, list=18%, signal=30%
					456	GOBP_DEVELOPMENTAL_MATURATION		4	0.36	0.7	0.896	1	1	54	tags=25%, list=18%, signal=30%
					457	GOBP_GLIAL_CELL_MIGRATION		4	0.35	0.7	0.889	1	1	158	tags=75%, list=52%, signal=154%
					458	GOBP_CELL_MORPHOGENESIS_INVOLVED_IN_DIFFERENTIATION		5	0.33	0.7	0.875	1	1	40	tags=20%, list=13%, signal=23%
					459	GOBP_CELL_PROJECTION_ASSEMBLY		8	0.28	0.7	0.846	1	1	7	tags=13%, list=2%, signal=12%
					460	GOCC_TRANSFERASE_COMPLEX		6	0.31	0.7	0.865	1	1	212	tags=100%, list=70%, signal=324%
					461	HP_FOCAL_ONSET_SEIZURE		5	0.32	0.7	0.883	1	1	33	tags=20%, list=11%, signal=22%
					462	GOBP_NEGATIVE_REGULATION_OF_SECRETION		4	0.35	0.7	0.915	1	1	146	tags=75%, list=48%, signal=142%
					463	HP_ABNORMALITY_OF_THE_ADRENAL_GLANDS		5	0.32	0.69	0.856	1	1	44	tags=20%, list=14%, signal=23%
					464	GOBP_ORGANELLE_ASSEMBLY		10	0.26	0.69	0.849	1	1	7	tags=10%, list=2%, signal=10%
					465	HP_ENCEPHALOPATHY		6	0.3	0.69	0.863	1	1	124	tags=50%, list=41%, signal=83%
					466	HP_INTERICTAL_EEG_ABNORMALITY		5	0.32	0.69	0.867	1	1	33	tags=20%, list=11%, signal=22%
					467	GOCC_ORGANELLE_SUBCOMPARTMENT		14	0.24	0.69	0.834	1	1	69	tags=21%, list=23%, signal=26%
					468	HP_ABNORMALITY_OF_THE_KNEE		5	0.32	0.69	0.887	1	1	176	tags=80%, list=58%, signal=187%
					469	GOBP_I_KAPPAB_KINASE_NF_KAPPAB_SIGNALING		3	0.37	0.68	0.928	1	1	68	tags=33%, list=22%, signal=43%
					470	HP_POOR_FINE_MOTOR_COORDINATION		5	0.31	0.68	0.895	1	1	33	tags=20%, list=11%, signal=22%
					471	GOBP_CELL_CYCLE_PROCESS		12	0.25	0.68	0.835	1	1	2	tags=8%, list=1%, signal=8%
					472	GOBP_CENTRAL_NERVOUS_SYSTEM_DEVELOPMENT		10	0.26	0.67	0.857	1	1	88	tags=30%, list=29%, signal=41%
					473	GOBP_REGULATION_OF_HORMONE_LEVELS		8	0.27	0.67	0.86	1	1	81	tags=38%, list=27%, signal=50%
					474	GOBP_PROTEIN_MODIFICATION_BY_SMALL_PROTEIN_CONJUGATION_OR_REMOVAL		5	0.31	0.67	0.903	1	1	176	tags=80%, list=58%, signal=187%
					475	HP_HYDROCEPHALUS		3	0.37	0.67	0.93	1	1	193	tags=100%, list=63%, signal=271%
					476	HP_ABNORMAL_NERVOUS_SYSTEM_ELECTROPHYSIOLOGY		6	0.29	0.67	0.891	1	1	33	tags=17%, list=11%, signal=18%
					477	GOBP_POSITIVE_REGULATION_OF_CELLULAR_COMPONENT_BIOGENESIS		9	0.26	0.67	0.872	1	1	85	tags=33%, list=28%, signal=45%
					478	GOBP_REGULATION_OF_ANATOMICAL_STRUCTURE_MORPHOGENESIS		13	0.24	0.67	0.867	1	1	68	tags=23%, list=22%, signal=28%
					479	HP_POOR_MOTOR_COORDINATION		5	0.31	0.67	0.909	1	1	33	tags=20%, list=11%, signal=22%
					480	HP_AUTISTIC_BEHAVIOR		8	0.27	0.67	0.869	1	1	176	tags=75%, list=58%, signal=173%
					481	GOBP_CELLULAR_RESPONSE_TO_OXYGEN_CONTAINING_COMPOUND		14	0.24	0.66	0.862	1	1	68	tags=21%, list=22%, signal=26%
					482	HP_ABNORMALITY_OF_THE_MENSTRUAL_CYCLE		5	0.3	0.66	0.904	1	1	212	tags=100%, list=70%, signal=325%
					483	HP_ABNORMAL_PATTERN_OF_RESPIRATION		6	0.29	0.66	0.91	1	1	33	tags=17%, list=11%, signal=18%
					484	HP_ABNORMALITY_OF_THE_CEREBROSPINAL_FLUID		3	0.37	0.66	0.938	1	1	193	tags=100%, list=63%, signal=271%
					485	HP_ABNORMAL_FEMALE_REPRODUCTIVE_SYSTEM_PHYSIOLOGY		5	0.3	0.66	0.906	1	1	212	tags=100%, list=70%, signal=325%
					486	GOBP_REGULATION_OF_DEVELOPMENTAL_GROWTH		5	0.3	0.66	0.903	1	1	212	tags=100%, list=70%, signal=325%
					487	GOBP_GLYCOPROTEIN_METABOLIC_PROCESS		5	0.3	0.66	0.918	1	1	43	tags=20%, list=14%, signal=23%
					488	GOBP_NEGATIVE_REGULATION_OF_MULTICELLULAR_ORGANISMAL_PROCESS		7	0.27	0.66	0.884	1	1	199	tags=86%, list=65%, signal=242%
					489	GOMF_MOLECULAR_TRANSDUCER_ACTIVITY		13	0.23	0.65	0.859	1	1	68	tags=23%, list=22%, signal=28%
					490	GOBP_STEROID_METABOLIC_PROCESS		4	0.32	0.65	0.944	1	1	156	tags=75%, list=51%, signal=152%
					491	GOBP_REGULATION_OF_NEURON_PROJECTION_DEVELOPMENT		6	0.28	0.65	0.898	1	1	158	tags=67%, list=52%, signal=136%
					492	GOCC_ENDOSOME		9	0.25	0.65	0.879	1	1	12	tags=11%, list=4%, signal=11%
					493	GOBP_ORGAN_GROWTH		3	0.35	0.65	0.94	1	1	142	tags=67%, list=47%, signal=124%
					494	GOBP_CELLULAR_HORMONE_METABOLIC_PROCESS		4	0.32	0.65	0.945	1	1	156	tags=75%, list=51%, signal=152%
					495	HP_ABNORMALITY_OF_LOWER_LIMB_JOINT		6	0.28	0.64	0.903	1	1	33	tags=17%, list=11%, signal=18%
					496	HP_NEONATAL_RESPIRATORY_DISTRESS		4	0.32	0.64	0.937	1	1	160	tags=75%, list=53%, signal=156%
					497	GOBP_SUPRAMOLECULAR_FIBER_ORGANIZATION		10	0.24	0.64	0.887	1	1	7	tags=10%, list=2%, signal=10%
					498	GOBP_CELL_MORPHOGENESIS		8	0.26	0.64	0.882	1	1	66	tags=25%, list=22%, signal=31%
					499	GOBP_REGULATION_OF_HYDROLASE_ACTIVITY		12	0.23	0.64	0.894	1	1	0	tags=8%, list=0%, signal=8%
					500	GOBP_RESPONSE_TO_DIETARY_EXCESS		3	0.35	0.64	0.937	1	1	199	tags=100%, list=65%, signal=287%
					501	GOBP_CELLULAR_COMPONENT_MORPHOGENESIS		6	0.27	0.63	0.918	1	1	40	tags=17%, list=13%, signal=19%
					502	HP_ABNORMAL_VASCULAR_MORPHOLOGY		10	0.24	0.63	0.908	1	1	88	tags=30%, list=29%, signal=41%
					503	HP_GENERALIZED_ONSET_SEIZURE		6	0.28	0.63	0.918	1	1	159	tags=67%, list=52%, signal=137%
					504	GOBP_REGULATION_OF_CELLULAR_COMPONENT_SIZE		5	0.29	0.63	0.933	1	1	40	tags=20%, list=13%, signal=23%
					505	GOCC_NUCLEAR_BODY		5	0.29	0.63	0.939	1	1	85	tags=40%, list=28%, signal=55%
					506	GOBP_POSITIVE_REGULATION_OF_GENE_EXPRESSION		15	0.22	0.63	0.902	1	1	119	tags=40%, list=39%, signal=62%
					507	GOBP_REGULATION_OF_DNA_BINDING_TRANSCRIPTION_FACTOR_ACTIVITY		3	0.34	0.63	0.94	1	1	68	tags=33%, list=22%, signal=43%
					508	GOBP_REGULATION_OF_ANATOMICAL_STRUCTURE_SIZE		5	0.29	0.63	0.941	1	1	40	tags=20%, list=13%, signal=23%
					509	GOCC_ANCHORING_JUNCTION		6	0.27	0.63	0.943	1	1	124	tags=50%, list=41%, signal=83%
					510	GOBP_CELL_PART_MORPHOGENESIS		6	0.27	0.62	0.923	1	1	40	tags=17%, list=13%, signal=19%
					511	GOCC_PROTEIN_DNA_COMPLEX		3	0.34	0.62	0.947	1	1	68	tags=33%, list=22%, signal=43%
					512	HP_OVERGROWTH		3	0.34	0.62	0.947	1	1	68	tags=33%, list=22%, signal=43%
					513	GOMF_CALCIUM_ION_BINDING		12	0.23	0.62	0.897	1	1	206	tags=83%, list=68%, signal=248%
					514	GOBP_NEGATIVE_REGULATION_OF_MOLECULAR_FUNCTION		13	0.22	0.62	0.901	1	1	0	tags=8%, list=0%, signal=7%
					515	HP_NAUSEA_AND_VOMITING		8	0.25	0.62	0.907	1	1	68	tags=25%, list=22%, signal=31%
					516	HP_ABNORMALITY_OF_SKIN_PHYSIOLOGY		3	0.34	0.62	0.957	1	1	68	tags=33%, list=22%, signal=43%
					517	HP_EXCESSIVE_SALIVATION		6	0.27	0.62	0.915	1	1	159	tags=67%, list=52%, signal=137%
					518	HP_INFANTILE_MUSCULAR_HYPOTONIA		6	0.26	0.62	0.927	1	1	33	tags=17%, list=11%, signal=18%
					519	HP_ABNORMAL_AGGRESSIVE_IMPULSIVE_OR_VIOLENT_BEHAVIOR		6	0.27	0.61	0.93	1	1	33	tags=17%, list=11%, signal=18%
					520	GOBP_GLAND_MORPHOGENESIS		3	0.34	0.61	0.942	1	1	68	tags=33%, list=22%, signal=43%
					521	HP_ABNORMAL_BLEEDING		6	0.27	0.61	0.932	1	1	95	tags=33%, list=31%, signal=48%
					522	GOBP_NEGATIVE_REGULATION_OF_CELL_DIFFERENTIATION		6	0.26	0.61	0.937	1	1	40	tags=17%, list=13%, signal=19%
					523	GOBP_GLAND_DEVELOPMENT		3	0.34	0.61	0.951	1	1	68	tags=33%, list=22%, signal=43%
					524	HP_ABNORMAL_MALE_REPRODUCTIVE_SYSTEM_PHYSIOLOGY		4	0.3	0.61	0.978	1	1	212	tags=100%, list=70%, signal=326%
					525	HP_BRAIN_ATROPHY		6	0.27	0.61	0.931	1	1	33	tags=17%, list=11%, signal=18%
					526	GOBP_AXON_DEVELOPMENT		6	0.26	0.61	0.935	1	1	40	tags=17%, list=13%, signal=19%
					527	HP_ABNORMALITY_OF_URINE_HOMEOSTASIS		6	0.26	0.61	0.932	1	1	44	tags=17%, list=14%, signal=19%
					528	GOBP_REGULATION_OF_CELLULAR_COMPONENT_BIOGENESIS		10	0.23	0.61	0.913	1	1	85	tags=30%, list=28%, signal=40%
					529	GOBP_CELL_CELL_ADHESION		10	0.23	0.61	0.923	1	1	159	tags=60%, list=52%, signal=122%
					530	GOBP_REGULATION_OF_LIPASE_ACTIVITY		3	0.33	0.6	0.948	1	1	68	tags=33%, list=22%, signal=43%
					531	GOBP_CARBOHYDRATE_DERIVATIVE_BIOSYNTHETIC_PROCESS		6	0.26	0.6	0.95	1	1	43	tags=17%, list=14%, signal=19%
					532	HP_ABNORMALITY_OF_THE_MIDDLE_EAR		4	0.31	0.6	0.978	1	1	160	tags=75%, list=53%, signal=156%
					533	HP_HETEROGENEOUS		3	0.33	0.6	0.952	1	1	68	tags=33%, list=22%, signal=43%
					534	HP_SHORT_ATTENTION_SPAN		7	0.25	0.6	0.941	1	1	176	tags=71%, list=58%, signal=166%
					535	GOMF_ZINC_ION_BINDING		3	0.32	0.59	0.953	1	1	68	tags=33%, list=22%, signal=43%
					536	GOBP_POSITIVE_REGULATION_OF_FIBROBLAST_PROLIFERATION		3	0.33	0.59	0.969	1	1	68	tags=33%, list=22%, signal=43%
					537	HP_HYPERACTIVITY		7	0.25	0.59	0.936	1	1	176	tags=71%, list=58%, signal=166%
					538	GOMF_STRUCTURAL_MOLECULE_ACTIVITY		6	0.25	0.59	0.951	1	1	43	tags=17%, list=14%, signal=19%
					539	GOBP_CYTOSKELETON_ORGANIZATION		15	0.2	0.58	0.918	1	1	91	tags=27%, list=30%, signal=36%
					540	GOBP_LOCOMOTION		22	0.19	0.58	0.929	1	1	142	tags=45%, list=47%, signal=79%
					541	HP_ABNORMALITY_OF_THE_CALF		7	0.24	0.58	0.946	1	1	33	tags=14%, list=11%, signal=16%
					542	HP_ABNORMAL_INTERNAL_GENITALIA		3	0.32	0.57	0.967	1	1	68	tags=33%, list=22%, signal=43%
					543	GOCC_PRESYNAPSE		4	0.29	0.57	0.976	1	1	124	tags=50%, list=41%, signal=83%
					544	GOBP_MEMBRANE_ORGANIZATION		11	0.21	0.57	0.943	1	1	8	tags=9%, list=3%, signal=9%
					545	HP_OSTEOPENIA		3	0.31	0.57	0.956	1	1	68	tags=33%, list=22%, signal=43%
					546	HP_BREAST_CARCINOMA		3	0.31	0.57	0.959	1	1	68	tags=33%, list=22%, signal=43%
					547	GOBP_NEGATIVE_REGULATION_OF_RESPONSE_TO_STIMULUS		15	0.2	0.57	0.926	1	1	68	tags=20%, list=22%, signal=24%
					548	HP_AMENORRHEA		3	0.3	0.56	0.961	1	1	212	tags=100%, list=70%, signal=327%
					549	HP_NEOPLASM_OF_THE_BREAST		3	0.31	0.56	0.963	1	1	68	tags=33%, list=22%, signal=43%
					550	GOBP_RHYTHMIC_PROCESS		3	0.31	0.56	0.963	1	1	68	tags=33%, list=22%, signal=43%
					551	GOBP_REGULATION_OF_GENE_SILENCING_BY_RNA		3	0.31	0.56	0.97	1	1	68	tags=33%, list=22%, signal=43%
					552	GOBP_REGULATION_OF_GENE_SILENCING		3	0.31	0.56	0.985	1	1	68	tags=33%, list=22%, signal=43%
					553	GOBP_BIOLOGICAL_ADHESION		16	0.19	0.56	0.93	1	1	66	tags=19%, list=22%, signal=23%
					554	GOBP_TAXIS		7	0.23	0.56	0.961	1	1	40	tags=14%, list=13%, signal=16%
					555	GOCC_MITOCHONDRION		8	0.22	0.56	0.935	1	1	22	tags=13%, list=7%, signal=13%
					556	GOBP_INNATE_IMMUNE_RESPONSE		7	0.23	0.56	0.959	1	1	117	tags=43%, list=38%, signal=68%
					557	GOBP_CELLULAR_PROTEIN_CONTAINING_COMPLEX_ASSEMBLY		11	0.21	0.56	0.959	1	1	85	tags=27%, list=28%, signal=36%
					558	GOBP_ENDOCYTOSIS		10	0.22	0.56	0.952	1	1	12	tags=10%, list=4%, signal=10%
					559	HP_ATROPHY_DEGENERATION_AFFECTING_THE_CENTRAL_NERVOUS_SYSTEM		7	0.23	0.55	0.964	1	1	33	tags=14%, list=11%, signal=16%
					560	GOMF_LIPID_BINDING		9	0.22	0.55	0.928	1	1	126	tags=44%, list=41%, signal=74%
					561	GOBP_POSITIVE_REGULATION_OF_PROTEIN_SERINE_THREONINE_KINASE_ACTIVITY		6	0.24	0.55	0.967	1	1	199	tags=83%, list=65%, signal=237%
					562	GOCC_RECEPTOR_COMPLEX		7	0.23	0.55	0.96	1	1	181	tags=71%, list=60%, signal=172%
					563	GOBP_REGULATION_OF_IMMUNE_SYSTEM_PROCESS		14	0.19	0.54	0.94	1	1	158	tags=57%, list=52%, signal=114%
					564	HP_ABNORMALITY_OF_HINDBRAIN_MORPHOLOGY		4	0.27	0.54	0.99	1	1	124	tags=50%, list=41%, signal=83%
					565	HP_ABNORMALITY_OF_PRENATAL_DEVELOPMENT_OR_BIRTH		7	0.22	0.54	0.976	1	1	88	tags=29%, list=29%, signal=39%
					566	HP_RECURRENT_BACTERIAL_INFECTIONS		3	0.3	0.54	0.981	1	1	214	tags=100%, list=70%, signal=334%
					567	HP_PRENATAL_MATERNAL_ABNORMALITY		3	0.3	0.53	0.991	1	1	214	tags=100%, list=70%, signal=334%
					568	HP_GAIT_DISTURBANCE		8	0.21	0.53	0.969	1	1	176	tags=63%, list=58%, signal=145%
					569	HP_ABNORMAL_CARDIAC_VENTRICLE_MORPHOLOGY		7	0.22	0.52	0.984	1	1	44	tags=14%, list=14%, signal=16%
					570	GOBP_REGULATION_OF_PROTEIN_MODIFICATION_PROCESS		16	0.18	0.51	0.968	1	1	0	tags=6%, list=0%, signal=6%
					571	GOCC_ENDOPLASMIC_RETICULUM		14	0.18	0.51	0.964	1	1	8	tags=7%, list=3%, signal=7%
					572	GOBP_REGULATION_OF_PHOSPHORUS_METABOLIC_PROCESS		16	0.18	0.51	0.97	1	1	0	tags=6%, list=0%, signal=6%
					573	GOBP_DEVELOPMENTAL_GROWTH		9	0.2	0.51	0.965	1	1	68	tags=22%, list=22%, signal=28%
					574	HP_ABNORMAL_LOWER_LIMB_BONE_MORPHOLOGY		8	0.2	0.51	0.981	1	1	33	tags=13%, list=11%, signal=14%
					575	GOBP_REGULATION_OF_PROTEIN_SERINE_THREONINE_KINASE_ACTIVITY		7	0.21	0.5	0.982	1	1	212	tags=86%, list=70%, signal=277%
					576	HP_ABNORMAL_EMOTION_AFFECT_BEHAVIOR		8	0.21	0.5	0.977	1	1	33	tags=13%, list=11%, signal=14%
					577	GOBP_NEGATIVE_REGULATION_OF_ION_TRANSPORT		3	0.27	0.5	0.994	1	1	81	tags=33%, list=27%, signal=45%
					578	GOBP_CILIUM_OR_FLAGELLUM_DEPENDENT_CELL_MOTILITY		3	0.27	0.5	0.999	1	1	77	tags=33%, list=25%, signal=44%
					579	GOBP_NEGATIVE_REGULATION_OF_ANION_TRANSPORT		3	0.27	0.5	0.994	1	1	81	tags=33%, list=27%, signal=45%
					580	HP_GENERALIZED_ABNORMALITY_OF_SKIN		9	0.19	0.49	0.967	1	1	181	tags=67%, list=60%, signal=160%
					581	GOBP_CELL_MIGRATION		16	0.16	0.48	0.967	1	1	158	tags=50%, list=52%, signal=99%
					582	GOBP_UROGENITAL_SYSTEM_DEVELOPMENT		4	0.24	0.48	0.999	1	1	68	tags=25%, list=22%, signal=32%
					583	HP_INCREASED_BLOOD_PRESSURE		7	0.2	0.48	0.987	1	1	95	tags=29%, list=31%, signal=41%
					584	HP_ABNORMAL_ORAL_PHYSIOLOGY		8	0.19	0.48	0.988	1	1	33	tags=13%, list=11%, signal=14%
					585	GOMF_PROTEIN_CONTAINING_COMPLEX_BINDING		12	0.17	0.47	0.98	1	1	12	tags=8%, list=4%, signal=8%
					586	HP_ABNORMALITY_OF_SALIVATION		8	0.19	0.47	0.986	1	1	33	tags=13%, list=11%, signal=14%
					587	HP_IMPAIRMENT_IN_PERSONALITY_FUNCTIONING		8	0.19	0.47	0.992	1	1	33	tags=13%, list=11%, signal=14%
					588	GOBP_NEUROGENESIS		14	0.17	0.47	0.983	1	1	54	tags=14%, list=18%, signal=17%
					589	GOBP_NEGATIVE_REGULATION_OF_GENE_EXPRESSION		19	0.15	0.46	0.978	1	1	1	tags=5%, list=0%, signal=5%
					590	HP_ABNORMAL_JOINT_MORPHOLOGY		9	0.18	0.46	0.987	1	1	33	tags=11%, list=11%, signal=12%
					591	GOMF_SEQUENCE_SPECIFIC_DNA_BINDING		4	0.23	0.46	0.999	1	1	134	tags=50%, list=44%, signal=88%
					592	GOMF_DNA_BINDING_TRANSCRIPTION_FACTOR_ACTIVITY		4	0.23	0.46	0.999	1	1	134	tags=50%, list=44%, signal=88%
					593	GOBP_REGULATION_OF_GROWTH		8	0.19	0.46	0.993	1	1	40	tags=13%, list=13%, signal=14%
					594	GOMF_CIS_REGULATORY_REGION_SEQUENCE_SPECIFIC_DNA_BINDING		4	0.23	0.46	0.999	1	1	134	tags=50%, list=44%, signal=88%
					595	GOBP_CELL_PROJECTION_ORGANIZATION		18	0.15	0.45	0.983	1	1	40	tags=11%, list=13%, signal=12%
					596	GOBP_ACTIN_FILAMENT_BASED_PROCESS		8	0.18	0.45	0.994	1	1	122	tags=38%, list=40%, signal=61%
					597	HP_ABNORMALITY_OF_JOINT_MOBILITY		9	0.18	0.44	0.991	1	1	33	tags=11%, list=11%, signal=12%
					598	GOBP_CARBOHYDRATE_DERIVATIVE_METABOLIC_PROCESS		10	0.17	0.44	0.988	1	1	131	tags=40%, list=43%, signal=68%
					599	HP_ABNORMAL_RENAL_PHYSIOLOGY		7	0.19	0.44	1	1	1	95	tags=29%, list=31%, signal=41%
					600	HP_INVOLUNTARY_MOVEMENTS		9	0.17	0.44	0.992	1	1	79	tags=22%, list=26%, signal=29%
					601	GOMF_PROTEIN_DIMERIZATION_ACTIVITY		7	0.17	0.41	1	1	1	51	tags=14%, list=17%, signal=17%
					602	HP_ABNORMALITY_OF_COORDINATION		9	0.16	0.41	0.997	1	1	79	tags=22%, list=26%, signal=29%
					603	GOBP_NERVOUS_SYSTEM_PROCESS		10	0.16	0.4	0.996	1	1	33	tags=10%, list=11%, signal=11%
					604	HP_ABNORMAL_SYSTEMIC_BLOOD_PRESSURE		8	0.16	0.4	1	1	1	44	tags=13%, list=14%, signal=14%
					605	HP_ABNORMALITY_OF_THE_URINARY_SYSTEM_PHYSIOLOGY		8	0.15	0.37	1	1	1	44	tags=13%, list=14%, signal=14%
					606	HP_COGNITIVE_IMPAIRMENT		11	0.14	0.37	0.999	1	1	95	tags=27%, list=31%, signal=38%
					607	HP_ABNORMAL_RESPIRATORY_SYSTEM_PHYSIOLOGY		18	0.13	0.37	0.997	1	1	44	tags=11%, list=14%, signal=12%
					608	GOBP_POSITIVE_REGULATION_OF_CELLULAR_COMPONENT_ORGANIZATION		18	0.11	0.34	1	1	1	12	tags=6%, list=4%, signal=5%
					607	HP_ABNORMAL_RESPIRATORY_SYSTEM_PHYSIOLOGY		18	0.13	0.37	0.997	1	1	44	tags=11%, list=14%, signal=12%
					608	GOBP_POSITIVE_REGULATION_OF_CELLULAR_COMPONENT_ORGANIZATION		18	0.11	0.34	1	1	1	12	tags=6%, list=4%, signal=5%

## Sheet: Downregulated GO terms
GSEA report	file:///Users/kivaandra/gsea_home/output/aug15/DEGdown.GseaPreranked.1629072544892/index.html				No	GO terms	Details	Size	Enrichment Score	Normalized Enrichment Score	Normalized p-value	FDR q-value	FWER- p value	Rank at Max	Leading Edge
410 / 817 gene sets are upregulated in phenotype na_pos					1	GOCC_SPINDLE	Details ...	5	0.85	2.17	0	0.17	0.084	28	tags=100%, list=17%, signal=116%
79 gene sets are significant at FDR < 25%					2	GOBP_CELL_DIVISION	Details ...	12	0.5	2.13	0.009	0.132	0.13	89	tags=100%, list=53%, signal=197%
32 gene sets are significantly enriched at nominal pvalue < 1%					3	GOMF_ENZYME_ACTIVATOR_ACTIVITY	Details ...	3	0.98	2.09	0	0.129	0.187	5	tags=100%, list=3%, signal=101%
87 gene sets are significantly enriched at nominal pvalue < 5%					4	GOMF_KINASE_ACTIVATOR_ACTIVITY	Details ...	3	0.98	2.07	0	0.117	0.215	5	tags=100%, list=3%, signal=101%
					5	GOBP_SMALL_MOLECULE_BIOSYNTHETIC_PROCESS	Details ...	5	0.77	2.05	0.004	0.11	0.247	41	tags=100%, list=24%, signal=128%
					6	GOBP_REGULATION_OF_CELL_CYCLE_PROCESS	Details ...	7	0.66	2.04	0	0.096	0.257	28	tags=86%, list=17%, signal=99%
					7	GOCC_CONDENSED_CHROMOSOME	Details ...	4	0.87	2.04	0	0.085	0.265	25	tags=100%, list=15%, signal=115%
					8	GOBP_PROTEASOMAL_PROTEIN_CATABOLIC_PROCESS	Details ...	4	0.85	2.03	0	0.087	0.303	28	tags=100%, list=17%, signal=117%
					9	GOBP_ANAPHASE_PROMOTING_COMPLEX_DEPENDENT_CATABOLIC_PROCESS	Details ...	4	0.85	2.02	0	0.078	0.304	28	tags=100%, list=17%, signal=117%
					10	GOMF_KINASE_REGULATOR_ACTIVITY	Details ...	3	0.98	2.02	0	0.077	0.328	5	tags=100%, list=3%, signal=101%
					11	GOBP_REGULATION_OF_PROTEOLYSIS	Details ...	4	0.85	2.02	0	0.071	0.332	28	tags=100%, list=17%, signal=117%
					12	GOBP_CELLULAR_PROTEIN_CATABOLIC_PROCESS	Details ...	4	0.85	2.01	0.003	0.071	0.354	28	tags=100%, list=17%, signal=117%
					13	GOBP_NEGATIVE_REGULATION_OF_CELL_CYCLE_PHASE_TRANSITION	Details ...	4	0.85	2.01	0.003	0.066	0.358	28	tags=100%, list=17%, signal=117%
					14	GOBP_NEGATIVE_REGULATION_OF_CELL_CYCLE	Details ...	4	0.85	2	0.003	0.063	0.369	28	tags=100%, list=17%, signal=117%
					15	GOBP_NEGATIVE_REGULATION_OF_CELL_CYCLE_PROCESS	Details ...	4	0.85	2	0.007	0.06	0.375	28	tags=100%, list=17%, signal=117%
					16	GOBP_NEGATIVE_REGULATION_OF_MITOTIC_CELL_CYCLE	Details ...	4	0.85	1.99	0	0.062	0.406	28	tags=100%, list=17%, signal=117%
					17	GOBP_REGULATION_OF_MITOTIC_CELL_CYCLE	Details ...	7	0.66	1.95	0.016	0.086	0.538	28	tags=86%, list=17%, signal=99%
					18	GOBP_MODIFICATION_DEPENDENT_MACROMOLECULE_CATABOLIC_PROCESS	Details ...	4	0.85	1.95	0	0.085	0.55	28	tags=100%, list=17%, signal=117%
					19	GOBP_ORGANELLE_FISSION	Details ...	4	0.85	1.95	0.01	0.081	0.554	28	tags=100%, list=17%, signal=117%
					20	GOBP_ORGANIC_ANION_TRANSPORT	Details ...	3	0.92	1.94	0	0.081	0.566	16	tags=100%, list=10%, signal=109%
					21	GOCC_CATALYTIC_COMPLEX	Details ...	7	0.61	1.92	0.006	0.093	0.626	68	tags=100%, list=40%, signal=161%
					22	GOCC_MITOCHONDRIAL_MATRIX	Details ...	3	0.9	1.9	0.003	0.106	0.699	19	tags=100%, list=11%, signal=111%
					23	GOMF_ANION_TRANSMEMBRANE_TRANSPORTER_ACTIVITY	Details ...	4	0.82	1.9	0.01	0.103	0.702	33	tags=100%, list=20%, signal=121%
					24	GOCC_KINETOCHORE	Details ...	3	0.86	1.87	0.003	0.121	0.782	25	tags=100%, list=15%, signal=115%
					25	GOBP_MICROTUBULE_BASED_PROCESS	Details ...	8	0.55	1.84	0.012	0.148	0.854	52	tags=88%, list=31%, signal=121%
					26	GOCC_CHROMOSOME_CENTROMERIC_REGION	Details ...	3	0.86	1.84	0.006	0.154	0.878	25	tags=100%, list=15%, signal=115%
					27	GOBP_NEGATIVE_REGULATION_OF_NUCLEAR_DIVISION	Details ...	3	0.84	1.83	0	0.158	0.895	28	tags=100%, list=17%, signal=118%
					28	GOBP_NUCLEAR_CHROMOSOME_SEGREGATION	Details ...	3	0.84	1.81	0.012	0.171	0.919	28	tags=100%, list=17%, signal=118%
					29	GOBP_SPINDLE_ORGANIZATION	Details ...	3	0.84	1.81	0.011	0.167	0.92	28	tags=100%, list=17%, signal=118%
					30	GOBP_CHROMOSOME_SEPARATION	Details ...	3	0.84	1.81	0.012	0.162	0.92	28	tags=100%, list=17%, signal=118%
					31	GOMF_ATPASE_ACTIVITY	Details ...	4	0.76	1.81	0.01	0.162	0.929	43	tags=100%, list=26%, signal=131%
					32	GOBP_REGULATION_OF_MITOTIC_SISTER_CHROMATID_SEGREGATION	Details ...	3	0.84	1.8	0.012	0.163	0.934	28	tags=100%, list=17%, signal=118%
					33	GOBP_REGULATION_OF_CHROMOSOME_ORGANIZATION	Details ...	3	0.84	1.8	0.018	0.16	0.934	28	tags=100%, list=17%, signal=118%
					34	GOBP_REGULATION_OF_MITOTIC_NUCLEAR_DIVISION	Details ...	3	0.84	1.8	0.006	0.158	0.939	28	tags=100%, list=17%, signal=118%
					35	GOCC_CONDENSED_NUCLEAR_CHROMOSOME	Details ...	3	0.86	1.79	0.019	0.156	0.94	25	tags=100%, list=15%, signal=115%
					36	GOCC_INTRACELLULAR_PROTEIN_CONTAINING_COMPLEX	Details ...	4	0.78	1.79	0.009	0.152	0.943	39	tags=100%, list=23%, signal=127%
					37	GOBP_REGULATION_OF_CELL_CYCLE_PHASE_TRANSITION	Details ...	6	0.62	1.79	0.018	0.15	0.944	28	tags=83%, list=17%, signal=96%
					38	GOBP_MITOTIC_NUCLEAR_DIVISION	Details ...	3	0.84	1.79	0.015	0.149	0.946	28	tags=100%, list=17%, signal=118%
					39	GOBP_NEGATIVE_REGULATION_OF_CHROMOSOME_ORGANIZATION	Details ...	3	0.84	1.79	0.012	0.145	0.946	28	tags=100%, list=17%, signal=118%
					40	GOBP_REGULATION_OF_CHROMOSOME_SEPARATION	Details ...	3	0.84	1.78	0.02	0.151	0.957	28	tags=100%, list=17%, signal=118%
					41	GOCC_CONDENSED_CHROMOSOME_CENTROMERIC_REGION	Details ...	3	0.86	1.78	0.003	0.147	0.957	25	tags=100%, list=15%, signal=115%
					42	GOBP_MITOTIC_SPINDLE_ORGANIZATION	Details ...	3	0.84	1.77	0.011	0.149	0.962	28	tags=100%, list=17%, signal=118%
					43	GOBP_METAPHASE_ANAPHASE_TRANSITION_OF_CELL_CYCLE	Details ...	3	0.84	1.77	0.012	0.146	0.962	28	tags=100%, list=17%, signal=118%
					44	GOBP_CHROMOSOME_SEGREGATION	Details ...	3	0.84	1.77	0.01	0.146	0.965	28	tags=100%, list=17%, signal=118%
					45	GOBP_CELL_CYCLE_CHECKPOINT	Details ...	3	0.84	1.76	0.009	0.151	0.967	28	tags=100%, list=17%, signal=118%
					46	GOCC_MITOCHONDRION	Details ...	9	0.5	1.76	0	0.15	0.968	87	tags=100%, list=52%, signal=196%
					47	GOBP_MICROTUBULE_CYTOSKELETON_ORGANIZATION	Details ...	8	0.55	1.75	0.006	0.153	0.973	52	tags=88%, list=31%, signal=121%
					48	GOBP_SISTER_CHROMATID_SEGREGATION	Details ...	3	0.84	1.75	0.018	0.15	0.973	28	tags=100%, list=17%, signal=118%
					49	GOBP_NEGATIVE_REGULATION_OF_METAPHASE_ANAPHASE_TRANSITION_OF_CELL_CYCLE	Details ...	3	0.84	1.75	0.023	0.148	0.973	28	tags=100%, list=17%, signal=118%
					50	GOBP_CELL_CELL_SIGNALING_BY_WNT	Details ...	6	0.6	1.75	0.016	0.146	0.973	70	tags=100%, list=42%, signal=165%
					51	GOBP_MEIOTIC_CELL_CYCLE	Details ...	3	0.84	1.75	0.015	0.147	0.973	28	tags=100%, list=17%, signal=118%
					52	GOBP_NEGATIVE_REGULATION_OF_ORGANELLE_ORGANIZATION	Details ...	3	0.84	1.74	0.022	0.147	0.975	28	tags=100%, list=17%, signal=118%
					53	GOCC_SPINDLE_POLE	Details ...	3	0.84	1.74	0.016	0.144	0.975	28	tags=100%, list=17%, signal=118%
					54	GOBP_REGULATION_OF_NUCLEAR_DIVISION	Details ...	3	0.84	1.74	0.006	0.142	0.976	28	tags=100%, list=17%, signal=118%
					55	GOBP_MITOTIC_SISTER_CHROMATID_SEGREGATION	Details ...	3	0.84	1.74	0.015	0.14	0.977	28	tags=100%, list=17%, signal=118%
					56	GOBP_MITOTIC_CELL_CYCLE_CHECKPOINT	Details ...	3	0.84	1.74	0.008	0.142	0.977	28	tags=100%, list=17%, signal=118%
					57	GOBP_FATTY_ACID_METABOLIC_PROCESS	Details ...	3	0.81	1.74	0.021	0.142	0.978	33	tags=100%, list=20%, signal=122%
					58	GOBP_REGULATION_OF_CHROMOSOME_SEGREGATION	Details ...	3	0.84	1.72	0.021	0.154	0.986	28	tags=100%, list=17%, signal=118%
					59	GOBP_SUPRAMOLECULAR_FIBER_ORGANIZATION	Details ...	6	0.59	1.72	0.015	0.152	0.986	71	tags=100%, list=42%, signal=167%
					60	GOBP_MEIOTIC_CELL_CYCLE_PROCESS	Details ...	3	0.84	1.72	0.015	0.154	0.988	28	tags=100%, list=17%, signal=118%
					61	HP_FAILURE_TO_THRIVE	Details ...	6	0.62	1.7	0.053	0.168	0.994	66	tags=100%, list=39%, signal=159%
					62	GOBP_CELL_CYCLE	Details ...	14	0.38	1.69	0.026	0.171	0.995	89	tags=93%, list=53%, signal=181%
					63	GOBP_CELL_SURFACE_RECEPTOR_SIGNALING_PATHWAY_INVOLVED_IN_CELL_CELL_SIGNALING	Details ...	6	0.6	1.69	0.029	0.175	0.995	70	tags=100%, list=42%, signal=165%
					64	GOMF_TUBULIN_BINDING	Details ...	4	0.7	1.68	0.037	0.177	0.995	52	tags=100%, list=31%, signal=141%
					65	GOBP_REGULATION_OF_CELL_CYCLE	Details ...	10	0.44	1.68	0.016	0.176	0.995	28	tags=70%, list=17%, signal=79%
					66	GOMF_ORGANIC_ACID_TRANSMEMBRANE_TRANSPORTER_ACTIVITY	Details ...	3	0.81	1.67	0.022	0.18	0.995	33	tags=100%, list=20%, signal=122%
					67	GOBP_POSITIVE_REGULATION_OF_DEFENSE_RESPONSE	Details ...	4	0.71	1.67	0.046	0.179	0.996	50	tags=100%, list=30%, signal=139%
					68	GOBP_ORGANIC_ACID_TRANSPORT	Details ...	3	0.81	1.67	0.029	0.177	0.996	33	tags=100%, list=20%, signal=122%
					69	HP_ABNORMAL_CARDIOVASCULAR_SYSTEM_PHYSIOLOGY	Details ...	8	0.49	1.65	0.034	0.194	0.997	89	tags=100%, list=53%, signal=203%
					70	GOCC_CULLIN_RING_UBIQUITIN_LIGASE_COMPLEX	Details ...	3	0.78	1.64	0.038	0.201	0.999	39	tags=100%, list=23%, signal=128%
					71	HP_ABNORMAL_MITRAL_VALVE_PHYSIOLOGY	Details ...	3	0.76	1.64	0.034	0.202	0.999	41	tags=100%, list=24%, signal=130%
					72	GOBP_CARBOHYDRATE_BIOSYNTHETIC_PROCESS	Details ...	3	0.78	1.64	0.042	0.199	0.999	38	tags=100%, list=23%, signal=127%
					73	GOBP_ORGANOPHOSPHATE_BIOSYNTHETIC_PROCESS	Details ...	6	0.54	1.62	0.037	0.214	0.999	79	tags=100%, list=47%, signal=182%
					74	HP_ABNORMAL_ATRIOVENTRICULAR_VALVE_PHYSIOLOGY	Details ...	3	0.76	1.61	0.03	0.221	0.999	41	tags=100%, list=24%, signal=130%
					75	HP_ABNORMAL_HEART_VALVE_PHYSIOLOGY	Details ...	3	0.76	1.61	0.048	0.218	0.999	41	tags=100%, list=24%, signal=130%
					76	GOMF_KINASE_BINDING	Details ...	9	0.47	1.61	0.02	0.22	0.999	93	tags=100%, list=55%, signal=212%
					77	HP_ONSET	Details ...	6	0.53	1.6	0.036	0.226	0.999	81	tags=100%, list=48%, signal=186%
					78	GOCC_UBIQUITIN_LIGASE_COMPLEX	Details ...	3	0.78	1.59	0.043	0.242	0.999	39	tags=100%, list=23%, signal=128%
					79	GOCC_GOLGI_APPARATUS	Details ...	10	0.42	1.58	0.052	0.248	0.999	101	tags=100%, list=60%, signal=236%
					80	GOBP_ORGANIC_ACID_BIOSYNTHETIC_PROCESS	Details ...	3	0.76	1.57	0.045	0.256	1	41	tags=100%, list=24%, signal=130%
					81	GOBP_REGULATION_OF_CELL_CYCLE_G2_M_PHASE_TRANSITION	Details ...	5	0.59	1.57	0.04	0.255	1	25	tags=80%, list=15%, signal=91%
					82	HP_ABNORMAL_RENAL_MORPHOLOGY	Details ...	4	0.64	1.56	0.044	0.262	1	62	tags=100%, list=37%, signal=155%
					83	GOBP_ORGANELLE_ASSEMBLY	Details ...	4	0.65	1.56	0.069	0.265	1	61	tags=100%, list=36%, signal=153%
					84	GOBP_CELLULAR_COMPONENT_DISASSEMBLY	Details ...	7	0.51	1.55	0.048	0.263	1	85	tags=100%, list=51%, signal=194%
					85	GOBP_PROTEOLYSIS	Details ...	7	0.5	1.55	0.065	0.262	1	28	tags=71%, list=17%, signal=82%
					86	GOBP_INTERFERON_GAMMA_MEDIATED_SIGNALING_PATHWAY	Details ...	3	0.71	1.55	0.06	0.26	1	50	tags=100%, list=30%, signal=140%
					87	GOCC_TRANSFERASE_COMPLEX	Details ...	5	0.61	1.55	0.064	0.258	1	68	tags=100%, list=40%, signal=163%
					88	GOBP_POSITIVE_REGULATION_OF_CELLULAR_COMPONENT_ORGANIZATION	Details ...	4	0.65	1.55	0.047	0.257	1	61	tags=100%, list=36%, signal=153%
					89	GOBP_CENTRAL_NERVOUS_SYSTEM_DEVELOPMENT	Details ...	10	0.41	1.55	0.037	0.259	1	103	tags=100%, list=61%, signal=243%
					90	GOBP_AMINE_METABOLIC_PROCESS	Details ...	3	0.72	1.54	0.05	0.262	1	48	tags=100%, list=29%, signal=138%
					91	GOBP_INTRACELLULAR_TRANSPORT		5	0.56	1.54	0.073	0.265	1	75	tags=100%, list=45%, signal=175%
					92	GOBP_CELL_CYCLE_G2_M_PHASE_TRANSITION		5	0.59	1.53	0.067	0.267	1	25	tags=80%, list=15%, signal=91%
					93	GOBP_CELL_CYCLE_PROCESS		13	0.37	1.52	0.075	0.278	1	89	tags=92%, list=53%, signal=181%
					94	GOBP_POSITIVE_REGULATION_OF_RESPONSE_TO_EXTERNAL_STIMULUS		5	0.58	1.52	0.066	0.278	1	72	tags=100%, list=43%, signal=170%
					95	GOBP_PROTEIN_CATABOLIC_PROCESS		5	0.58	1.52	0.043	0.277	1	28	tags=80%, list=17%, signal=93%
					96	GOBP_MITOTIC_CELL_CYCLE		11	0.38	1.51	0.061	0.279	1	28	tags=64%, list=17%, signal=71%
					97	HP_ABNORMAL_CORPUS_CALLOSUM_MORPHOLOGY		4	0.62	1.51	0.063	0.28	1	66	tags=100%, list=39%, signal=161%
					98	GOMF_UBIQUITIN_LIKE_PROTEIN_LIGASE_BINDING		3	0.7	1.51	0.082	0.28	1	51	tags=100%, list=30%, signal=141%
					99	HP_CLINICAL_COURSE		6	0.53	1.51	0.082	0.278	1	81	tags=100%, list=48%, signal=186%
					100	GOCC_TRANSPORT_VESICLE		5	0.56	1.51	0.068	0.276	1	75	tags=100%, list=45%, signal=175%
					101	HP_ABNORMALITY_OF_BLOOD_AND_BLOOD_FORMING_TISSUES		7	0.48	1.5	0.046	0.281	1	89	tags=100%, list=53%, signal=204%
					102	HP_DECREASED_HEAD_CIRCUMFERENCE		4	0.62	1.5	0.095	0.287	1	66	tags=100%, list=39%, signal=161%
					103	HP_POSITIONAL_FOOT_DEFORMITY		3	0.72	1.49	0.08	0.289	1	49	tags=100%, list=29%, signal=139%
					104	GOBP_POSITIVE_REGULATION_OF_RESPONSE_TO_BIOTIC_STIMULUS		3	0.71	1.49	0.1	0.29	1	50	tags=100%, list=30%, signal=140%
					105	GOBP_POSITIVE_REGULATION_OF_CELL_CYCLE		4	0.63	1.49	0.085	0.29	1	6	tags=75%, list=4%, signal=76%
					106	GOBP_ANTIGEN_PROCESSING_AND_PRESENTATION		3	0.71	1.49	0.07	0.288	1	50	tags=100%, list=30%, signal=140%
					107	GOCC_ANCHORING_JUNCTION		6	0.51	1.49	0.068	0.286	1	84	tags=100%, list=50%, signal=193%
					108	GOBP_RESPONSE_TO_INORGANIC_SUBSTANCE		8	0.47	1.48	0.045	0.286	1	62	tags=88%, list=37%, signal=132%
					109	GOCC_MICROTUBULE		3	0.7	1.48	0.075	0.288	1	52	tags=100%, list=31%, signal=142%
					110	GOBP_REGULATION_OF_INNATE_IMMUNE_RESPONSE		3	0.71	1.48	0.069	0.29	1	50	tags=100%, list=30%, signal=140%
					111	GOBP_RESPONSE_TO_INTERFERON_GAMMA		3	0.71	1.47	0.084	0.292	1	50	tags=100%, list=30%, signal=140%
					112	HP_ABNORMALITY_OF_THE_CEREBRAL_SUBCORTEX		4	0.62	1.47	0.08	0.297	1	66	tags=100%, list=39%, signal=161%
					113	GOCC_CENTROSOME		6	0.52	1.47	0.059	0.297	1	45	tags=83%, list=27%, signal=110%
					114	GOCC_TRANSPORT_VESICLE_MEMBRANE		3	0.71	1.47	0.064	0.294	1	50	tags=100%, list=30%, signal=140%
					115	HP_MISALIGNMENT_OF_TEETH		3	0.67	1.46	0.087	0.295	1	57	tags=100%, list=34%, signal=149%
					116	GOBP_MONOSACCHARIDE_METABOLIC_PROCESS		3	0.68	1.46	0.076	0.299	1	55	tags=100%, list=33%, signal=146%
					117	HP_HYPOPLASIA_OF_THE_CORPUS_CALLOSUM		4	0.62	1.46	0.08	0.297	1	66	tags=100%, list=39%, signal=161%
					118	GOBP_INTRACELLULAR_PROTEIN_TRANSPORT		5	0.56	1.45	0.081	0.3	1	75	tags=100%, list=45%, signal=175%
					119	GOBP_MICROTUBULE_BUNDLE_FORMATION		3	0.7	1.45	0.096	0.3	1	52	tags=100%, list=31%, signal=142%
					120	GOCC_NUCLEAR_PROTEIN_CONTAINING_COMPLEX		4	0.6	1.44	0.064	0.311	1	68	tags=100%, list=40%, signal=164%
					121	GOBP_MONOCARBOXYLIC_ACID_METABOLIC_PROCESS		6	0.51	1.44	0.103	0.311	1	85	tags=100%, list=51%, signal=195%
					122	GOMF_OXIDOREDUCTASE_ACTIVITY		5	0.55	1.44	0.091	0.309	1	77	tags=100%, list=46%, signal=179%
					123	GOMF_CALCIUM_ION_BINDING		4	0.59	1.44	0.091	0.311	1	71	tags=100%, list=42%, signal=169%
					124	GOBP_POSITIVE_REGULATION_OF_LEUKOCYTE_CELL_CELL_ADHESION		3	0.67	1.43	0.111	0.314	1	56	tags=100%, list=33%, signal=147%
					125	GOBP_NUCLEOSIDE_PHOSPHATE_BIOSYNTHETIC_PROCESS		5	0.54	1.43	0.098	0.314	1	79	tags=100%, list=47%, signal=183%
					126	GOBP_RESPONSE_TO_PEPTIDE		3	0.68	1.42	0.114	0.322	1	55	tags=100%, list=33%, signal=146%
					127	HP_ABNORMAL_ABDOMEN_MORPHOLOGY		3	0.67	1.42	0.108	0.32	1	57	tags=100%, list=34%, signal=149%
					128	HP_HEPATOMEGALY		3	0.67	1.42	0.128	0.322	1	57	tags=100%, list=34%, signal=149%
					129	GOBP_GLUCOSE_METABOLIC_PROCESS		3	0.68	1.41	0.114	0.33	1	55	tags=100%, list=33%, signal=146%
					130	GOBP_RESPONSE_TO_EXTRACELLULAR_STIMULUS		3	0.67	1.41	0.105	0.332	1	56	tags=100%, list=33%, signal=147%
					131	GOBP_MUSCLE_CELL_DEVELOPMENT		3	0.66	1.41	0.099	0.333	1	58	tags=100%, list=35%, signal=150%
					132	GOBP_REGULATION_OF_WNT_SIGNALING_PATHWAY		4	0.59	1.4	0.091	0.333	1	70	tags=100%, list=42%, signal=167%
					133	GOCC_ENVELOPE		4	0.57	1.4	0.113	0.33	1	74	tags=100%, list=44%, signal=174%
					134	GOBP_CELL_CELL_JUNCTION_ORGANIZATION		3	0.66	1.4	0.113	0.335	1	58	tags=100%, list=35%, signal=150%
					135	HP_ABNORMALITY_OF_THE_LYMPHATIC_SYSTEM		3	0.67	1.4	0.111	0.335	1	57	tags=100%, list=34%, signal=149%
					136	GOBP_CANONICAL_WNT_SIGNALING_PATHWAY		4	0.59	1.4	0.109	0.334	1	70	tags=100%, list=42%, signal=167%
					137	HP_ABNORMAL_CELLULAR_PHENOTYPE		3	0.67	1.4	0.116	0.332	1	57	tags=100%, list=34%, signal=149%
					138	GOBP_POSITIVE_REGULATION_OF_CELL_ADHESION		3	0.67	1.39	0.113	0.341	1	56	tags=100%, list=33%, signal=147%
					139	GOBP_POSITIVE_REGULATION_OF_CELL_CELL_ADHESION		3	0.67	1.39	0.11	0.338	1	56	tags=100%, list=33%, signal=147%
					140	GOCC_ENDOSOME		3	0.67	1.39	0.128	0.338	1	57	tags=100%, list=34%, signal=149%
					141	HP_ABNORMALITY_OF_THE_LYMPH_NODES		3	0.67	1.38	0.112	0.338	1	57	tags=100%, list=34%, signal=149%
					142	GOBP_CELL_CYCLE_PHASE_TRANSITION		9	0.4	1.38	0.117	0.336	1	28	tags=67%, list=17%, signal=76%
					143	HP_INFANTILE_MUSCULAR_HYPOTONIA		3	0.64	1.38	0.11	0.334	1	62	tags=100%, list=37%, signal=156%
					144	GOBP_REGULATION_OF_PROTEIN_KINASE_ACTIVITY		7	0.46	1.38	0.122	0.334	1	93	tags=100%, list=55%, signal=215%
					145	GOBP_CELLULAR_MACROMOLECULE_CATABOLIC_PROCESS		5	0.52	1.37	0.13	0.342	1	28	tags=80%, list=17%, signal=93%
					146	GOBP_CELL_JUNCTION_ASSEMBLY		3	0.66	1.37	0.166	0.342	1	58	tags=100%, list=35%, signal=150%
					147	HP_ABNORMAL_ERYTHROCYTE_MORPHOLOGY		3	0.67	1.37	0.118	0.346	1	57	tags=100%, list=34%, signal=149%
					148	HP_ABNORMALITY_OF_THE_LIVER		6	0.48	1.36	0.109	0.352	1	89	tags=100%, list=53%, signal=205%
					149	GOBP_CELL_CELL_JUNCTION_ASSEMBLY		3	0.66	1.36	0.116	0.355	1	58	tags=100%, list=35%, signal=150%
					150	GOCC_MITOCHONDRIAL_ENVELOPE		4	0.57	1.36	0.13	0.356	1	74	tags=100%, list=44%, signal=174%
					151	GOBP_MUSCLE_CELL_DIFFERENTIATION		3	0.66	1.36	0.116	0.354	1	58	tags=100%, list=35%, signal=150%
					152	GOBP_CARBOHYDRATE_METABOLIC_PROCESS		5	0.5	1.36	0.138	0.352	1	85	tags=100%, list=51%, signal=196%
					153	HP_GENERALIZED_HYPOTONIA		3	0.64	1.35	0.121	0.354	1	62	tags=100%, list=37%, signal=156%
					154	HP_DECREASED_BODY_WEIGHT		9	0.4	1.35	0.119	0.354	1	104	tags=100%, list=62%, signal=248%
					155	GOCC_APICAL_PART_OF_CELL		5	0.51	1.35	0.15	0.352	1	84	tags=100%, list=50%, signal=194%
					156	GOBP_POSITIVE_REGULATION_OF_TRANSFERASE_ACTIVITY		9	0.38	1.35	0.125	0.35	1	106	tags=100%, list=63%, signal=256%
					157	GOBP_CELLULAR_RESPONSE_TO_NITROGEN_COMPOUND		3	0.64	1.35	0.149	0.355	1	62	tags=100%, list=37%, signal=156%
					158	GOBP_INFLAMMATORY_RESPONSE		6	0.47	1.34	0.166	0.36	1	53	tags=83%, list=32%, signal=117%
					159	GOMF_ENZYME_BINDING		17	0.28	1.34	0.123	0.36	1	51	tags=71%, list=30%, signal=91%
					160	GOBP_NEGATIVE_REGULATION_OF_PHOSPHORUS_METABOLIC_PROCESS		6	0.46	1.34	0.154	0.359	1	93	tags=100%, list=55%, signal=216%
					161	GOBP_REGULATION_OF_PROTEIN_MODIFICATION_PROCESS		15	0.3	1.34	0.072	0.358	1	103	tags=93%, list=61%, signal=220%
					162	GOMF_RIBONUCLEOTIDE_BINDING		19	0.28	1.34	0.09	0.356	1	125	tags=100%, list=74%, signal=347%
					163	GOBP_REGULATION_OF_PHOSPHORUS_METABOLIC_PROCESS		15	0.28	1.33	0.099	0.361	1	106	tags=93%, list=63%, signal=230%
					164	GOBP_RESPONSE_TO_METAL_ION		6	0.44	1.33	0.133	0.359	1	56	tags=83%, list=33%, signal=121%
					165	GOBP_REGULATION_OF_ORGANELLE_ORGANIZATION		6	0.48	1.33	0.149	0.365	1	89	tags=100%, list=53%, signal=205%
					166	GOBP_AGING		3	0.64	1.32	0.142	0.369	1	62	tags=100%, list=37%, signal=156%
					167	GOBP_POSITIVE_REGULATION_OF_PROTEIN_KINASE_ACTIVITY		6	0.46	1.32	0.115	0.371	1	93	tags=100%, list=55%, signal=216%
					168	GOBP_CELL_CELL_ADHESION_VIA_PLASMA_MEMBRANE_ADHESION_MOLECULES		3	0.62	1.32	0.154	0.369	1	64	tags=100%, list=38%, signal=159%
					169	HP_ABNORMALITY_OF_THE_ABDOMINAL_ORGANS		6	0.48	1.31	0.17	0.377	1	89	tags=100%, list=53%, signal=205%
					170	GOBP_NON_CANONICAL_WNT_SIGNALING_PATHWAY		3	0.64	1.31	0.156	0.379	1	62	tags=100%, list=37%, signal=156%
					171	HP_ABNORMAL_THORAX_MORPHOLOGY		5	0.48	1.31	0.127	0.38	1	88	tags=100%, list=52%, signal=204%
					172	HP_RESPIRATORY_INSUFFICIENCY		3	0.61	1.3	0.139	0.383	1	66	tags=100%, list=39%, signal=162%
					173	GOBP_CELLULAR_RESPONSE_TO_OXYGEN_LEVELS		4	0.54	1.29	0.154	0.393	1	23	tags=75%, list=14%, signal=85%
					174	HP_ABNORMAL_LIVER_MORPHOLOGY		5	0.48	1.29	0.165	0.395	1	89	tags=100%, list=53%, signal=206%
					175	GOBP_ORGANIC_ACID_CATABOLIC_PROCESS		4	0.55	1.29	0.184	0.395	1	77	tags=100%, list=46%, signal=180%
					176	HP_ABNORMALITY_OF_THE_CURVATURE_OF_THE_VERTEBRAL_COLUMN		5	0.48	1.28	0.176	0.399	1	88	tags=100%, list=52%, signal=204%
					177	HP_ABNORMAL_RESPIRATORY_SYSTEM_PHYSIOLOGY		5	0.48	1.28	0.175	0.399	1	88	tags=100%, list=52%, signal=204%
					178	GOBP_REGULATION_OF_TRANSFERASE_ACTIVITY		9	0.38	1.28	0.188	0.406	1	106	tags=100%, list=63%, signal=256%
					179	HP_PAIN		5	0.48	1.28	0.167	0.404	1	89	tags=100%, list=53%, signal=206%
					180	HP_HIGH_PALATE		3	0.61	1.27	0.19	0.416	1	66	tags=100%, list=39%, signal=162%
					181	GOMF_ADENYL_NUCLEOTIDE_BINDING		14	0.27	1.26	0.197	0.418	1	125	tags=100%, list=74%, signal=358%
					182	GOBP_MORPHOGENESIS_OF_AN_EPITHELIUM		8	0.38	1.26	0.174	0.42	1	106	tags=100%, list=63%, signal=258%
					183	GOBP_REGULATION_OF_CYCLIN_DEPENDENT_PROTEIN_KINASE_ACTIVITY		4	0.52	1.26	0.176	0.42	1	25	tags=75%, list=15%, signal=86%
					184	GOCC_CELL_CELL_JUNCTION		4	0.51	1.26	0.213	0.419	1	84	tags=100%, list=50%, signal=195%
					185	HP_WEAKNESS_DUE_TO_UPPER_MOTOR_NEURON_DYSFUNCTION		3	0.59	1.26	0.193	0.42	1	69	tags=100%, list=41%, signal=167%
					186	HP_SPASTICITY		3	0.61	1.26	0.224	0.42	1	66	tags=100%, list=39%, signal=162%
					187	HP_HYPERTONIA		3	0.61	1.25	0.177	0.428	1	66	tags=100%, list=39%, signal=162%
					188	GOBP_POSITIVE_REGULATION_OF_WNT_SIGNALING_PATHWAY		3	0.59	1.25	0.198	0.427	1	70	tags=100%, list=42%, signal=168%
					189	HP_ABNORMALITY_OF_ESOPHAGUS_PHYSIOLOGY		3	0.59	1.25	0.189	0.429	1	69	tags=100%, list=41%, signal=167%
					190	GOBP_ORGANONITROGEN_COMPOUND_BIOSYNTHETIC_PROCESS		10	0.34	1.24	0.164	0.429	1	88	tags=90%, list=52%, signal=178%
					191	HP_DYSPHAGIA		3	0.59	1.24	0.217	0.428	1	69	tags=100%, list=41%, signal=167%
					192	GOBP_MICROTUBULE_CYTOSKELETON_ORGANIZATION_INVOLVED_IN_MITOSIS		4	0.52	1.24	0.223	0.433	1	28	tags=75%, list=17%, signal=88%
					193	GOBP_PROTEIN_MODIFICATION_BY_SMALL_PROTEIN_REMOVAL		3	0.6	1.24	0.217	0.431	1	68	tags=100%, list=40%, signal=165%
					194	GOBP_CARBOHYDRATE_DERIVATIVE_BIOSYNTHETIC_PROCESS		5	0.48	1.24	0.198	0.431	1	88	tags=100%, list=52%, signal=204%
					195	GOBP_NEGATIVE_REGULATION_OF_MOLECULAR_FUNCTION		5	0.45	1.24	0.221	0.43	1	93	tags=100%, list=55%, signal=217%
					196	HP_PHENOTYPIC_VARIABILITY		4	0.52	1.23	0.214	0.429	1	81	tags=100%, list=48%, signal=189%
					197	GOCC_RUFFLE		3	0.58	1.23	0.227	0.434	1	71	tags=100%, list=42%, signal=170%
					198	GOBP_REGULATION_OF_VESICLE_MEDIATED_TRANSPORT		3	0.56	1.23	0.207	0.435	1	74	tags=100%, list=44%, signal=176%
					199	GOBP_SPROUTING_ANGIOGENESIS		3	0.58	1.23	0.231	0.435	1	72	tags=100%, list=43%, signal=172%
					200	GOBP_GENERATION_OF_PRECURSOR_METABOLITES_AND_ENERGY		4	0.5	1.22	0.231	0.448	1	85	tags=100%, list=51%, signal=198%
					201	GOBP_TISSUE_MORPHOGENESIS		8	0.38	1.21	0.219	0.452	1	106	tags=100%, list=63%, signal=258%
					202	GOBP_REGULATION_OF_SMALL_MOLECULE_METABOLIC_PROCESS		4	0.5	1.21	0.23	0.451	1	85	tags=100%, list=51%, signal=198%
					203	GOBP_POSITIVE_REGULATION_OF_CANONICAL_WNT_SIGNALING_PATHWAY		3	0.59	1.21	0.233	0.455	1	70	tags=100%, list=42%, signal=168%
					204	GOBP_REGULATION_OF_CELL_DIVISION		3	0.58	1.21	0.211	0.453	1	72	tags=100%, list=43%, signal=172%
					205	GOBP_CELLULAR_RESPONSE_TO_VASCULAR_ENDOTHELIAL_GROWTH_FACTOR_STIMULUS		3	0.58	1.21	0.223	0.452	1	72	tags=100%, list=43%, signal=172%
					206	GOBP_HEAD_DEVELOPMENT		7	0.4	1.2	0.209	0.458	1	103	tags=100%, list=61%, signal=248%
					207	GOBP_REGULATION_OF_CELLULAR_PROTEIN_LOCALIZATION		4	0.51	1.2	0.239	0.464	1	84	tags=100%, list=50%, signal=195%
					208	GOBP_CELLULAR_CARBOHYDRATE_METABOLIC_PROCESS		4	0.5	1.2	0.224	0.462	1	85	tags=100%, list=51%, signal=198%
					209	GOBP_CYTOSKELETON_DEPENDENT_CYTOKINESIS		3	0.56	1.19	0.229	0.463	1	74	tags=100%, list=44%, signal=176%
					210	GOBP_POSITIVE_REGULATION_OF_PROTEIN_MODIFICATION_BY_SMALL_PROTEIN_CONJUGATION_OR_REMOVAL		3	0.56	1.19	0.241	0.464	1	74	tags=100%, list=44%, signal=176%
					211	GOCC_DENDRITIC_TREE		6	0.43	1.19	0.232	0.462	1	98	tags=100%, list=58%, signal=231%
					212	GOBP_NEGATIVE_REGULATION_OF_RESPONSE_TO_STIMULUS		12	0.3	1.19	0.238	0.462	1	93	tags=92%, list=55%, signal=191%
					213	GOBP_REGULATION_OF_CELLULAR_LOCALIZATION		4	0.51	1.19	0.222	0.462	1	84	tags=100%, list=50%, signal=195%
					214	GOBP_NEGATIVE_REGULATION_OF_PHOSPHORYLATION		5	0.45	1.19	0.246	0.464	1	93	tags=100%, list=55%, signal=217%
					215	HP_ABNORMALITY_OF_JOINT_MOBILITY		7	0.39	1.18	0.22	0.464	1	104	tags=100%, list=62%, signal=252%
					216	GOBP_CELLULAR_RESPONSE_TO_ORGANIC_CYCLIC_COMPOUND		4	0.5	1.18	0.246	0.462	1	85	tags=100%, list=51%, signal=198%
					217	GOBP_CELLULAR_RESPONSE_TO_LIPID		4	0.5	1.18	0.246	0.463	1	85	tags=100%, list=51%, signal=198%
					218	GOBP_CYTOKINESIS		3	0.56	1.18	0.255	0.467	1	74	tags=100%, list=44%, signal=176%
					219	GOCC_CELL_PROJECTION_MEMBRANE		3	0.56	1.18	0.244	0.466	1	75	tags=100%, list=45%, signal=177%
					220	GOBP_REGULATION_OF_PROTEIN_MODIFICATION_BY_SMALL_PROTEIN_CONJUGATION_OR_REMOVAL		3	0.56	1.18	0.249	0.465	1	74	tags=100%, list=44%, signal=176%
					221	GOBP_POSITIVE_REGULATION_OF_PROTEIN_MODIFICATION_PROCESS		13	0.28	1.17	0.265	0.468	1	103	tags=92%, list=61%, signal=220%
					222	GOCC_EXTRINSIC_COMPONENT_OF_MEMBRANE		3	0.56	1.17	0.262	0.467	1	75	tags=100%, list=45%, signal=177%
					223	GOMF_STRUCTURAL_MOLECULE_ACTIVITY		4	0.48	1.17	0.254	0.466	1	88	tags=100%, list=52%, signal=205%
					224	GOCC_EXTRINSIC_COMPONENT_OF_PLASMA_MEMBRANE		3	0.56	1.17	0.259	0.465	1	75	tags=100%, list=45%, signal=177%
					225	GOCC_EXOCYTIC_VESICLE		3	0.56	1.17	0.257	0.467	1	75	tags=100%, list=45%, signal=177%
					226	GOBP_REGULATION_OF_CELLULAR_CATABOLIC_PROCESS		4	0.49	1.17	0.266	0.466	1	28	tags=75%, list=17%, signal=88%
					227	GOBP_CELLULAR_RESPONSE_TO_HORMONE_STIMULUS		4	0.5	1.17	0.257	0.464	1	85	tags=100%, list=51%, signal=198%
					228	HP_ABNORMAL_SYSTEMIC_BLOOD_PRESSURE		4	0.48	1.17	0.276	0.464	1	89	tags=100%, list=53%, signal=208%
					229	GOBP_CELLULAR_AMINO_ACID_METABOLIC_PROCESS		3	0.55	1.17	0.249	0.465	1	77	tags=100%, list=46%, signal=181%
					230	GOBP_NEGATIVE_REGULATION_OF_PROTEIN_MODIFICATION_PROCESS		5	0.45	1.16	0.253	0.467	1	93	tags=100%, list=55%, signal=217%
					231	GOCC_VACUOLE		4	0.48	1.16	0.281	0.468	1	88	tags=100%, list=52%, signal=205%
					232	HP_ABNORMAL_PALATE_MORPHOLOGY		6	0.39	1.16	0.273	0.47	1	66	tags=83%, list=39%, signal=132%
					233	GOBP_REGULATION_OF_PROTEIN_SERINE_THREONINE_KINASE_ACTIVITY		5	0.45	1.15	0.302	0.477	1	93	tags=100%, list=55%, signal=217%
					234	GOMF_PROTEIN_CONTAINING_COMPLEX_BINDING		7	0.37	1.15	0.262	0.477	1	71	tags=86%, list=42%, signal=142%
					235	GOBP_REGULATION_OF_PROTEIN_PHOSPHORYLATION		13	0.28	1.15	0.214	0.479	1	103	tags=92%, list=61%, signal=220%
					236	HP_ABNORMAL_CIRCULATING_METABOLITE_CONCENTRATION		4	0.48	1.14	0.292	0.485	1	89	tags=100%, list=53%, signal=208%
					237	GOBP_MEMBRANE_ORGANIZATION		4	0.5	1.14	0.275	0.483	1	25	tags=75%, list=15%, signal=86%
					238	GOBP_RESPONSE_TO_MOLECULE_OF_BACTERIAL_ORIGIN		3	0.53	1.14	0.278	0.483	1	79	tags=100%, list=47%, signal=185%
					239	HP_ABNORMALITY_OF_FACIAL_SKELETON		4	0.48	1.14	0.266	0.485	1	88	tags=100%, list=52%, signal=205%
					240	GOBP_CELLULAR_PROCESS_INVOLVED_IN_REPRODUCTION_IN_MULTICELLULAR_ORGANISM		4	0.46	1.14	0.29	0.485	1	25	tags=75%, list=15%, signal=86%
					241	GOCC_CHROMOSOMAL_REGION		4	0.49	1.14	0.297	0.487	1	25	tags=75%, list=15%, signal=86%
					242	HP_INCREASED_BLOOD_PRESSURE		4	0.48	1.14	0.267	0.485	1	89	tags=100%, list=53%, signal=208%
					243	HP_ABNORMALITY_OF_THE_INNER_EAR		6	0.39	1.13	0.26	0.496	1	104	tags=100%, list=62%, signal=253%
					244	GOBP_AROMATIC_AMINO_ACID_FAMILY_METABOLIC_PROCESS		3	0.55	1.13	0.29	0.494	1	77	tags=100%, list=46%, signal=181%
					245	GOBP_PROTEIN_MODIFICATION_BY_SMALL_PROTEIN_CONJUGATION_OR_REMOVAL		9	0.32	1.13	0.283	0.493	1	87	tags=89%, list=52%, signal=174%
					246	GOBP_POSITIVE_REGULATION_OF_MITOTIC_CELL_CYCLE		3	0.53	1.13	0.303	0.492	1	6	tags=67%, list=4%, signal=68%
					247	HP_FUNCTIONAL_ABNORMALITY_OF_THE_GASTROINTESTINAL_TRACT		4	0.48	1.12	0.287	0.494	1	89	tags=100%, list=53%, signal=208%
					248	GOBP_POSITIVE_REGULATION_OF_CYCLIN_DEPENDENT_PROTEIN_KINASE_ACTIVITY		3	0.53	1.12	0.286	0.493	1	5	tags=67%, list=3%, signal=67%
					249	GOBP_MALE_GAMETE_GENERATION		3	0.56	1.12	0.299	0.493	1	74	tags=100%, list=44%, signal=176%
					250	GOBP_POSITIVE_REGULATION_OF_CELL_CYCLE_PROCESS		3	0.53	1.12	0.303	0.499	1	6	tags=67%, list=4%, signal=68%
					251	GOBP_EMBRYO_DEVELOPMENT_ENDING_IN_BIRTH_OR_EGG_HATCHING		6	0.38	1.12	0.296	0.497	1	106	tags=100%, list=63%, signal=261%
					252	HP_ABNORMAL_NASAL_MORPHOLOGY		6	0.39	1.12	0.291	0.496	1	104	tags=100%, list=62%, signal=253%
					253	GOBP_POSITIVE_REGULATION_OF_CELL_CYCLE_PHASE_TRANSITION		3	0.53	1.11	0.328	0.499	1	6	tags=67%, list=4%, signal=68%
					254	GOBP_HEART_DEVELOPMENT		6	0.38	1.1	0.313	0.512	1	106	tags=100%, list=63%, signal=261%
					255	HP_ABNORMAL_ANTERIOR_EYE_SEGMENT_MORPHOLOGY		3	0.52	1.1	0.337	0.512	1	81	tags=100%, list=48%, signal=190%
					256	GOMF_TRANSFERASE_ACTIVITY_TRANSFERRING_PHOSPHORUS_CONTAINING_GROUPS		12	0.27	1.1	0.33	0.518	1	125	tags=100%, list=74%, signal=363%
					257	GOBP_EXTERNAL_ENCAPSULATING_STRUCTURE_ORGANIZATION		6	0.38	1.1	0.335	0.517	1	106	tags=100%, list=63%, signal=261%
					258	HP_PEDIATRIC_ONSET		3	0.52	1.1	0.33	0.517	1	81	tags=100%, list=48%, signal=190%
					259	HP_ABNORMALITY_OF_THE_LOWER_URINARY_TRACT		5	0.4	1.09	0.356	0.519	1	101	tags=100%, list=60%, signal=243%
					260	HP_ABNORMALITY_OF_FINGER		5	0.4	1.09	0.305	0.52	1	101	tags=100%, list=60%, signal=243%
					261	HP_VARIABLE_EXPRESSIVITY		3	0.52	1.09	0.327	0.521	1	81	tags=100%, list=48%, signal=190%
					262	HP_ABNORMAL_EYELASH_MORPHOLOGY		3	0.52	1.09	0.337	0.52	1	81	tags=100%, list=48%, signal=190%
					263	GOBP_REGULATION_OF_ANIMAL_ORGAN_MORPHOGENESIS		3	0.5	1.08	0.351	0.526	1	84	tags=100%, list=50%, signal=196%
					264	GOBP_POSITIVE_REGULATION_OF_CELL_CYCLE_G2_M_PHASE_TRANSITION		3	0.53	1.08	0.351	0.525	1	6	tags=67%, list=4%, signal=68%
					265	HP_ABNORMALITY_OF_THE_FOREHEAD		5	0.4	1.08	0.365	0.535	1	101	tags=100%, list=60%, signal=243%
					266	GOBP_NEGATIVE_REGULATION_OF_CATALYTIC_ACTIVITY		4	0.45	1.07	0.347	0.537	1	93	tags=100%, list=55%, signal=219%
					267	GOBP_RESPONSE_TO_CORTICOSTEROID		3	0.5	1.07	0.34	0.535	1	85	tags=100%, list=51%, signal=199%
					268	GOBP_ORGANELLE_LOCALIZATION		3	0.5	1.07	0.336	0.535	1	84	tags=100%, list=50%, signal=196%
					269	GOBP_POSITIVE_REGULATION_OF_PROTEIN_SERINE_THREONINE_KINASE_ACTIVITY		4	0.45	1.07	0.305	0.539	1	93	tags=100%, list=55%, signal=219%
					270	GOBP_CELLULAR_MACROMOLECULE_LOCALIZATION		11	0.27	1.06	0.324	0.545	1	84	tags=91%, list=50%, signal=170%
					271	HP_HETEROGENEOUS		3	0.52	1.06	0.378	0.544	1	81	tags=100%, list=48%, signal=190%
					272	GOBP_MORPHOGENESIS_OF_A_POLARIZED_EPITHELIUM		3	0.5	1.06	0.369	0.543	1	84	tags=100%, list=50%, signal=196%
					273	GOCC_CELL_CORTEX		3	0.5	1.06	0.342	0.545	1	84	tags=100%, list=50%, signal=196%
					274	GOBP_PROTEIN_CONTAINING_COMPLEX_DISASSEMBLY		3	0.5	1.06	0.354	0.547	1	85	tags=100%, list=51%, signal=199%
					275	HP_APLASIA_HYPOPLASIA_INVOLVING_THE_SKELETON		5	0.4	1.06	0.378	0.546	1	101	tags=100%, list=60%, signal=243%
					276	HP_INFANTILE_ONSET		3	0.52	1.06	0.364	0.547	1	81	tags=100%, list=48%, signal=190%
					277	GOBP_CELLULAR_RESPONSE_TO_OXYGEN_CONTAINING_COMPOUND		8	0.32	1.05	0.319	0.556	1	116	tags=100%, list=69%, signal=308%
					278	GOMF_GUANYL_NUCLEOTIDE_BINDING		5	0.4	1.05	0.397	0.554	1	101	tags=100%, list=60%, signal=243%
					279	GOBP_REACTIVE_OXYGEN_SPECIES_METABOLIC_PROCESS		3	0.5	1.05	0.409	0.555	1	85	tags=100%, list=51%, signal=199%
					280	GOBP_ATP_METABOLIC_PROCESS		3	0.5	1.05	0.393	0.555	1	85	tags=100%, list=51%, signal=199%
					281	GOBP_CELLULAR_RESPONSE_TO_DNA_DAMAGE_STIMULUS		6	0.37	1.04	0.397	0.564	1	107	tags=100%, list=64%, signal=266%
					282	HP_UPPER_MOTOR_NEURON_DYSFUNCTION		5	0.4	1.04	0.412	0.566	1	101	tags=100%, list=60%, signal=243%
					283	GOBP_RESPONSE_TO_ABIOTIC_STIMULUS		12	0.26	1.04	0.384	0.566	1	89	tags=92%, list=53%, signal=181%
					284	GOBP_REGULATION_OF_GENERATION_OF_PRECURSOR_METABOLITES_AND_ENERGY		3	0.5	1.04	0.405	0.566	1	85	tags=100%, list=51%, signal=199%
					285	GOBP_ESTABLISHMENT_OF_TISSUE_POLARITY		3	0.5	1.03	0.413	0.565	1	84	tags=100%, list=50%, signal=196%
					286	GOBP_ESTABLISHMENT_OF_ORGANELLE_LOCALIZATION		3	0.5	1.03	0.381	0.572	1	84	tags=100%, list=50%, signal=196%
					287	GOBP_POSITIVE_REGULATION_OF_CATABOLIC_PROCESS		3	0.48	1.02	0.42	0.581	1	87	tags=100%, list=52%, signal=204%
					288	GOCC_APICAL_PLASMA_MEMBRANE		3	0.5	1.02	0.421	0.586	1	84	tags=100%, list=50%, signal=196%
					289	GOBP_POSITIVE_REGULATION_OF_PHOSPHORUS_METABOLIC_PROCESS		12	0.25	1.02	0.426	0.585	1	106	tags=92%, list=63%, signal=231%
					290	GOBP_PROTEIN_MODIFICATION_BY_SMALL_PROTEIN_CONJUGATION		8	0.3	1.02	0.4	0.584	1	87	tags=88%, list=52%, signal=173%
					291	HP_ABNORMAL_EXTERNAL_GENITALIA		5	0.39	1.02	0.409	0.583	1	104	tags=100%, list=62%, signal=255%
					292	HP_ARTHRITIS		3	0.48	1.01	0.412	0.585	1	88	tags=100%, list=52%, signal=206%
					293	HP_ABNORMAL_TENDON_MORPHOLOGY		5	0.39	1.01	0.401	0.589	1	104	tags=100%, list=62%, signal=255%
					294	GOBP_EPITHELIAL_TUBE_MORPHOGENESIS		5	0.37	1.01	0.427	0.59	1	106	tags=100%, list=63%, signal=263%
					295	GOBP_REGULATION_OF_PROTEIN_CATABOLIC_PROCESS		3	0.48	1.01	0.423	0.59	1	87	tags=100%, list=52%, signal=204%
					296	GOMF_KINASE_ACTIVITY		11	0.27	1	0.452	0.597	1	125	tags=100%, list=74%, signal=365%
					297	HP_ABNORMAL_GLUCOSE_HOMEOSTASIS		3	0.47	1	0.436	0.595	1	89	tags=100%, list=53%, signal=209%
					298	HP_ABNORMAL_LOWER_LIMB_BONE_MORPHOLOGY		3	0.48	1	0.458	0.593	1	88	tags=100%, list=52%, signal=206%
					299	GOBP_POSITIVE_REGULATION_OF_PROTEIN_METABOLIC_PROCESS		15	0.24	1	0.412	0.592	1	131	tags=100%, list=78%, signal=414%
					300	GOBP_RESPONSE_TO_TUMOR_NECROSIS_FACTOR		5	0.38	1	0.435	0.59	1	105	tags=100%, list=63%, signal=259%
					301	GOBP_CYTOSKELETON_ORGANIZATION		14	0.23	1	0.419	0.594	1	71	tags=79%, list=42%, signal=125%
					302	GOCC_PERINUCLEAR_REGION_OF_CYTOPLASM		6	0.35	1	0.399	0.592	1	111	tags=100%, list=66%, signal=284%
					303	HP_ABNORMAL_NASAL_BRIDGE_MORPHOLOGY		5	0.39	1	0.451	0.591	1	104	tags=100%, list=62%, signal=255%
					304	GOBP_REGULATION_OF_PEPTIDYL_THREONINE_PHOSPHORYLATION		3	0.47	1	0.441	0.592	1	89	tags=100%, list=53%, signal=209%
					305	HP_ABNORMALITY_OF_PRENATAL_DEVELOPMENT_OR_BIRTH		3	0.47	1	0.443	0.591	1	89	tags=100%, list=53%, signal=209%
					306	HP_ABNORMAL_JAW_MORPHOLOGY		3	0.48	0.99	0.442	0.591	1	88	tags=100%, list=52%, signal=206%
					307	HP_ABNORMALITY_OF_LONG_BONE_MORPHOLOGY		3	0.48	0.99	0.426	0.59	1	88	tags=100%, list=52%, signal=206%
					308	GOCC_CELL_LEADING_EDGE		4	0.43	0.99	0.407	0.589	1	97	tags=100%, list=58%, signal=231%
					309	GOBP_REGULATION_OF_CELLULAR_COMPONENT_BIOGENESIS		5	0.37	0.99	0.46	0.593	1	106	tags=100%, list=63%, signal=263%
					310	GOBP_POSITIVE_REGULATION_OF_PROTEIN_CATABOLIC_PROCESS		3	0.48	0.99	0.457	0.591	1	87	tags=100%, list=52%, signal=204%
					311	HP_ABNORMAL_THROMBOCYTE_MORPHOLOGY		3	0.47	0.99	0.467	0.597	1	89	tags=100%, list=53%, signal=209%
					312	HP_GAIT_DISTURBANCE		4	0.4	0.98	0.45	0.601	1	101	tags=100%, list=60%, signal=245%
					313	HP_APLASIA_HYPOPLASIA_INVOLVING_BONES_OF_THE_UPPER_LIMBS		4	0.4	0.98	0.435	0.606	1	101	tags=100%, list=60%, signal=245%
					314	HP_ABNORMALITY_OF_THE_MIDFACE		4	0.4	0.97	0.443	0.61	1	101	tags=100%, list=60%, signal=245%
					315	GOBP_PEPTIDYL_THREONINE_MODIFICATION		3	0.47	0.97	0.458	0.612	1	89	tags=100%, list=53%, signal=209%
					316	GOBP_RAS_PROTEIN_SIGNAL_TRANSDUCTION		4	0.4	0.97	0.459	0.61	1	101	tags=100%, list=60%, signal=245%
					317	HP_MIDFACE_RETRUSION		4	0.4	0.97	0.454	0.612	1	101	tags=100%, list=60%, signal=245%
					318	GOBP_POSITIVE_REGULATION_OF_PROTEIN_PHOSPHORYLATION		11	0.25	0.97	0.454	0.611	1	103	tags=91%, list=61%, signal=220%
					319	HP_ABNORMAL_JOINT_MORPHOLOGY		3	0.48	0.97	0.487	0.61	1	88	tags=100%, list=52%, signal=206%
					320	GOBP_GERM_CELL_DEVELOPMENT		3	0.46	0.97	0.463	0.615	1	6	tags=67%, list=4%, signal=68%
					321	GOBP_NEGATIVE_REGULATION_OF_PROTEIN_METABOLIC_PROCESS		7	0.32	0.96	0.474	0.617	1	116	tags=100%, list=69%, signal=310%
					322	GOBP_ACTIVATION_OF_PROTEIN_KINASE_ACTIVITY		3	0.45	0.96	0.481	0.616	1	93	tags=100%, list=55%, signal=220%
					323	GOBP_NEGATIVE_REGULATION_OF_INTRACELLULAR_SIGNAL_TRANSDUCTION		3	0.45	0.96	0.49	0.614	1	93	tags=100%, list=55%, signal=220%
					324	HP_MUSCLE_WEAKNESS		4	0.4	0.96	0.49	0.617	1	101	tags=100%, list=60%, signal=245%
					325	HP_ABNORMAL_PERIPHERAL_NERVOUS_SYSTEM_MORPHOLOGY		4	0.4	0.96	0.492	0.618	1	101	tags=100%, list=60%, signal=245%
					326	GOBP_MACROMOLECULE_CATABOLIC_PROCESS		7	0.32	0.96	0.477	0.618	1	116	tags=100%, list=69%, signal=310%
					327	HP_ABNORMALITY_OF_THE_CALVARIA		4	0.4	0.96	0.476	0.617	1	101	tags=100%, list=60%, signal=245%
					328	GOMF_SEQUENCE_SPECIFIC_DNA_BINDING		4	0.39	0.95	0.513	0.628	1	103	tags=100%, list=61%, signal=252%
					329	GOBP_CELLULAR_RESPONSE_TO_CHEMICAL_STRESS		3	0.47	0.94	0.506	0.633	1	89	tags=100%, list=53%, signal=209%
					330	GOBP_DEVELOPMENTAL_PROCESS_INVOLVED_IN_REPRODUCTION		6	0.31	0.93	0.569	0.65	1	116	tags=100%, list=69%, signal=312%
					331	HP_APLASIA_HYPOPLASIA_OF_THE_EXTREMITIES		4	0.4	0.93	0.511	0.648	1	101	tags=100%, list=60%, signal=245%
					332	GOMF_G_PROTEIN_COUPLED_RECEPTOR_BINDING		4	0.38	0.93	0.541	0.648	1	104	tags=100%, list=62%, signal=256%
					333	HP_DEPRESSED_NASAL_BRIDGE		4	0.38	0.93	0.51	0.647	1	104	tags=100%, list=62%, signal=256%
					334	HP_ABNORMAL_PENIS_MORPHOLOGY		4	0.38	0.93	0.532	0.649	1	104	tags=100%, list=62%, signal=256%
					335	GOBP_PATTERN_SPECIFICATION_PROCESS		4	0.39	0.92	0.534	0.669	1	103	tags=100%, list=61%, signal=252%
					336	GOBP_MORPHOGENESIS_OF_A_BRANCHING_STRUCTURE		4	0.37	0.91	0.512	0.686	1	106	tags=100%, list=63%, signal=265%
					337	GOBP_REGULATION_OF_DEFENSE_RESPONSE		6	0.31	0.9	0.547	0.699	1	23	tags=67%, list=14%, signal=74%
					338	GOCC_NUCLEOLUS		6	0.31	0.88	0.611	0.721	1	117	tags=100%, list=70%, signal=318%
					339	GOCC_CHROMOSOME		12	0.22	0.88	0.591	0.724	1	133	tags=100%, list=79%, signal=446%
					340	GOBP_MULTICELLULAR_ORGANISM_REPRODUCTION		6	0.31	0.88	0.613	0.729	1	116	tags=100%, list=69%, signal=312%
					341	GOBP_EMBRYO_DEVELOPMENT		8	0.26	0.87	0.652	0.733	1	125	tags=100%, list=74%, signal=372%
					342	GOBP_ACTIN_FILAMENT_BASED_MOVEMENT		3	0.42	0.87	0.596	0.737	1	98	tags=100%, list=58%, signal=236%
					343	GOBP_SEXUAL_REPRODUCTION		5	0.33	0.86	0.603	0.743	1	25	tags=60%, list=15%, signal=68%
					344	HP_DYSKINESIA		3	0.4	0.86	0.627	0.742	1	101	tags=100%, list=60%, signal=246%
					345	GOBP_GAMETE_GENERATION		5	0.33	0.86	0.65	0.74	1	25	tags=60%, list=15%, signal=68%
					346	HP_CLINODACTYLY		3	0.4	0.86	0.624	0.739	1	101	tags=100%, list=60%, signal=246%
					347	GOBP_NEGATIVE_REGULATION_OF_TRANSCRIPTION_BY_RNA_POLYMERASE_II		3	0.39	0.86	0.648	0.75	1	103	tags=100%, list=61%, signal=254%
					348	HP_SMALL_FOR_GESTATIONAL_AGE		3	0.4	0.85	0.625	0.75	1	101	tags=100%, list=60%, signal=246%
					349	HP_ABNORMALITY_OF_TOE		3	0.4	0.85	0.676	0.751	1	101	tags=100%, list=60%, signal=246%
					350	GOMF_PROTEIN_KINASE_ACTIVITY		8	0.26	0.85	0.651	0.752	1	125	tags=100%, list=74%, signal=372%
					351	HP_APLASIA_HYPOPLASIA_OF_FINGERS		3	0.4	0.85	0.642	0.751	1	101	tags=100%, list=60%, signal=246%
					352	GOBP_ACTIN_MEDIATED_CELL_CONTRACTION		3	0.42	0.85	0.65	0.75	1	98	tags=100%, list=58%, signal=236%
					353	GOBP_NEURAL_TUBE_DEVELOPMENT		3	0.4	0.85	0.651	0.749	1	26	tags=67%, list=15%, signal=77%
					354	HP_ABNORMALITY_OF_FACIAL_SOFT_TISSUE		3	0.4	0.85	0.628	0.751	1	101	tags=100%, list=60%, signal=246%
					355	HP_ABNORMALITY_OF_THE_EXTERNAL_NOSE		3	0.4	0.84	0.655	0.753	1	101	tags=100%, list=60%, signal=246%
					356	HP_ABNORMALITY_OF_DIGESTIVE_SYSTEM_MORPHOLOGY		3	0.4	0.84	0.652	0.752	1	101	tags=100%, list=60%, signal=246%
					357	HP_ABNORMALITY_OF_UPPER_LIP		3	0.4	0.84	0.654	0.756	1	101	tags=100%, list=60%, signal=246%
					358	GOMF_HYDROLASE_ACTIVITY_ACTING_ON_ACID_ANHYDRIDES		8	0.26	0.84	0.616	0.753	1	125	tags=100%, list=74%, signal=372%
					359	HP_ABNORMALITY_OF_THE_BLADDER		3	0.4	0.83	0.62	0.763	1	101	tags=100%, list=60%, signal=246%
					360	HP_ABNORMALITY_OF_THE_NASAL_ALAE		3	0.4	0.83	0.665	0.764	1	101	tags=100%, list=60%, signal=246%
					361	HP_INCREASED_HEAD_CIRCUMFERENCE		3	0.4	0.83	0.672	0.765	1	101	tags=100%, list=60%, signal=246%
					362	GOBP_FOREBRAIN_DEVELOPMENT		3	0.39	0.83	0.654	0.764	1	103	tags=100%, list=61%, signal=254%
					363	GOMF_CELL_ADHESION_MOLECULE_BINDING		5	0.3	0.83	0.684	0.764	1	64	tags=80%, list=38%, signal=125%
					364	GOCC_GOLGI_APPARATUS_SUBCOMPARTMENT		3	0.4	0.83	0.663	0.764	1	101	tags=100%, list=60%, signal=246%
					365	HP_ABNORMAL_HAND_MORPHOLOGY		3	0.4	0.82	0.659	0.764	1	101	tags=100%, list=60%, signal=246%
					366	GOBP_ESTABLISHMENT_OF_CELL_POLARITY		3	0.39	0.82	0.662	0.762	1	103	tags=100%, list=61%, signal=254%
					367	GOMF_GTPASE_ACTIVITY		3	0.4	0.82	0.693	0.762	1	101	tags=100%, list=60%, signal=246%
					368	GOBP_RESPONSE_TO_ZINC_ION		4	0.35	0.82	0.674	0.761	1	110	tags=100%, list=65%, signal=283%
					369	HP_ABNORMAL_FACIAL_SHAPE		3	0.4	0.82	0.692	0.761	1	101	tags=100%, list=60%, signal=246%
					370	GOMF_TRANSCRIPTION_REGULATOR_ACTIVITY		3	0.39	0.82	0.676	0.759	1	103	tags=100%, list=61%, signal=254%
					371	GOMF_DNA_BINDING_TRANSCRIPTION_FACTOR_ACTIVITY		3	0.39	0.82	0.706	0.758	1	103	tags=100%, list=61%, signal=254%
					372	HP_ABNORMAL_CONJUGATE_EYE_MOVEMENT		3	0.4	0.82	0.671	0.757	1	101	tags=100%, list=60%, signal=246%
					373	GOBP_NEGATIVE_REGULATION_OF_GENE_EXPRESSION		11	0.22	0.82	0.704	0.757	1	133	tags=100%, list=79%, signal=449%
					374	GOBP_IN_UTERO_EMBRYONIC_DEVELOPMENT		3	0.39	0.82	0.705	0.756	1	26	tags=67%, list=15%, signal=77%
					375	GOBP_SKELETAL_SYSTEM_DEVELOPMENT		3	0.39	0.81	0.67	0.763	1	103	tags=100%, list=61%, signal=254%
					376	GOBP_PROTEIN_CONTAINING_COMPLEX_SUBUNIT_ORGANIZATION		16	0.17	0.81	0.701	0.764	1	141	tags=100%, list=84%, signal=563%
					377	HP_SHORT_DIGIT		3	0.4	0.81	0.744	0.764	1	101	tags=100%, list=60%, signal=246%
					378	GOMF_TRANSCRIPTION_FACTOR_BINDING		3	0.39	0.81	0.694	0.762	1	103	tags=100%, list=61%, signal=254%
					379	HP_ORAL_CLEFT		3	0.38	0.81	0.692	0.766	1	104	tags=100%, list=62%, signal=258%
					380	GOMF_CIS_REGULATORY_REGION_SEQUENCE_SPECIFIC_DNA_BINDING		3	0.39	0.8	0.682	0.768	1	103	tags=100%, list=61%, signal=254%
					381	GOBP_CHROMOSOME_ORGANIZATION		11	0.22	0.8	0.716	0.768	1	133	tags=100%, list=79%, signal=449%
					382	HP_ABNORMALITY_OF_SKELETAL_MATURATION		3	0.38	0.8	0.681	0.771	1	104	tags=100%, list=62%, signal=258%
					383	HP_ABNORMALITY_OF_GLOBE_LOCATION		3	0.38	0.8	0.713	0.773	1	104	tags=100%, list=62%, signal=258%
					384	HP_PUBERTY_AND_GONADAL_DISORDERS		3	0.38	0.8	0.716	0.771	1	104	tags=100%, list=62%, signal=258%
					385	HP_HYPERTELORISM		3	0.38	0.79	0.748	0.78	1	104	tags=100%, list=62%, signal=258%
					386	HP_ABNORMAL_TESTIS_MORPHOLOGY		3	0.38	0.79	0.706	0.778	1	104	tags=100%, list=62%, signal=258%
					387	GOBP_EXOCYTOSIS		6	0.28	0.78	0.671	0.788	1	75	tags=83%, list=45%, signal=145%
					388	HP_JOINT_LAXITY		3	0.38	0.78	0.704	0.788	1	104	tags=100%, list=62%, signal=258%
					389	GOBP_TUMOR_NECROSIS_FACTOR_MEDIATED_SIGNALING_PATHWAY		3	0.38	0.78	0.754	0.79	1	105	tags=100%, list=63%, signal=262%
					390	GOBP_ORGANONITROGEN_COMPOUND_CATABOLIC_PROCESS		10	0.21	0.77	0.767	0.796	1	88	tags=90%, list=52%, signal=178%
					391	GOBP_BRANCHING_MORPHOGENESIS_OF_AN_EPITHELIAL_TUBE		3	0.37	0.77	0.796	0.801	1	106	tags=100%, list=63%, signal=266%
					392	GOBP_GLIOGENESIS		4	0.31	0.76	0.731	0.807	1	116	tags=100%, list=69%, signal=315%
					393	GOBP_REGULATION_OF_RESPONSE_TO_STRESS		8	0.23	0.76	0.776	0.808	1	53	tags=75%, list=32%, signal=104%
					394	GOCC_NUCLEAR_CHROMOSOME		5	0.28	0.75	0.77	0.814	1	25	tags=60%, list=15%, signal=68%
					395	GOCC_RIBONUCLEOPROTEIN_COMPLEX		3	0.36	0.74	0.785	0.828	1	27	tags=67%, list=16%, signal=78%
					396	GOBP_GLIAL_CELL_DIFFERENTIATION		4	0.31	0.73	0.821	0.847	1	116	tags=100%, list=69%, signal=315%
					397	GOBP_RESPONSE_TO_GROWTH_FACTOR		8	0.22	0.73	0.81	0.846	1	131	tags=100%, list=78%, signal=432%
					398	GOCC_MICROTUBULE_CYTOSKELETON		12	0.19	0.72	0.867	0.852	1	28	tags=50%, list=17%, signal=56%
					399	GOBP_RESPONSE_TO_TOXIC_SUBSTANCE		3	0.35	0.71	0.844	0.86	1	110	tags=100%, list=65%, signal=284%
					400	GOBP_BEHAVIOR		6	0.23	0.67	0.908	0.909	1	65	tags=83%, list=39%, signal=131%
					401	GOBP_RESPONSE_TO_CARBOHYDRATE		3	0.31	0.67	0.903	0.91	1	116	tags=100%, list=69%, signal=317%
					402	GOBP_RNA_PROCESSING		3	0.31	0.65	0.886	0.919	1	116	tags=100%, list=69%, signal=317%
					403	GOBP_RESPONSE_TO_OXYGEN_LEVELS		9	0.19	0.65	0.948	0.917	1	89	tags=89%, list=53%, signal=179%
					404	GOBP_RESPONSE_TO_MONOSACCHARIDE		3	0.31	0.65	0.896	0.916	1	116	tags=100%, list=69%, signal=317%
					405	GOBP_MAPK_CASCADE		6	0.22	0.62	0.915	0.942	1	131	tags=100%, list=78%, signal=438%
					406	GOBP_CIRCULATORY_SYSTEM_DEVELOPMENT		11	0.14	0.56	0.976	0.985	1	72	tags=73%, list=43%, signal=119%
					407	HP_INVOLUNTARY_MOVEMENTS		5	0.2	0.51	1	1	1	10	tags=40%, list=6%, signal=41%
					408	GOMF_CYTOSKELETAL_PROTEIN_BINDING		14	0.12	0.5	1	1	1	101	tags=86%, list=60%, signal=197%
					409	GOBP_TUBE_DEVELOPMENT		10	0.13	0.5	0.993	1	1	146	tags=100%, list=87%, signal=718%
					410	GOBP_ANATOMICAL_STRUCTURE_FORMATION_INVOLVED_IN_MORPHOGENESIS		10	0.13	0.48	1	0.999	1	146	tags=100%, list=87%, signal=718%

## Sheet: Upregulated KEGG terms
						No	KEGG terms	Details	Size	Enrichment Score	Normalized Enrichment Score	Normalized p-value	FDR q-value	FWER- p value	Rank at Max	Leading Edge
2 / 7 gene sets are upregulated in phenotype na_pos						1	KEGG_NEUROACTIVE_LIGAND_RECEPTOR_INTERACTION	A	3	0.74	1.35	0.069	0.159	0.317	38	tags=67%, list=13%, signal=75%
1 gene sets are significant at FDR < 25%						2	KEGG_DILATED_CARDIOMYOPATHY	B	3	0.26	0.48	0.999	0.998	1	79	tags=33%, list=26%, signal=45%
0 gene sets are significantly enriched at nominal pvalue < 1%
0 gene sets are significantly enriched at nominal pvalue < 5%
IN TERMS OF p-value all not significant

## Sheet: Downregulated KEGG terms
						No	KEGG terms	Details	Size	Enrichment Score	Normalized Enrichment Score	Normalized p-value	FDR q-value	FWER- p value	Rank at Max	Leading Edge
4 / 10 gene sets are upregulated in phenotype na_pos						1	KEGG_CELL_CYCLE	A	3	0.84	1.76	0.023	0.056	0.04	28	tags=100%, list=17%, signal=118%
3 gene sets are significant at FDR < 25%						2	KEGG_OOCYTE_MEIOSIS	B	3	0.84	1.72	0.016	0.036	0.053	28	tags=100%, list=17%, signal=118%
2 gene sets are significantly enriched at nominal pvalue < 1%						3	KEGG_ENDOCYTOSIS	C	4	0.67	1.58	0.028	0.066	0.141	57	tags=100%, list=34%, signal=148%
3 gene sets are significantly enriched at nominal pvalue < 5%						4	KEGG_FOCAL_ADHESION	D	3	0.46	0.97	0.475	0.472	0.778	91	tags=100%, list=54%, signal=214%
